# Supplementary material for: Improved MRI methods to quantify retinal and choroidal blood flow applied to a model of glaucoma
Source: Front Ophthalmol (Lausanne). 2024 May 13;4:1385495. doi: 10.3389/fopht.2024.1385495 (PMC11182105; doi:10.3389/fopht.2024.1385495)
Supplement: Supplementary Table 1 — Intraocular pressure (IOP) for both eyes, body weight, and age for individual animals. [file Table_1.csv]

		IOP (mmHg)	IOP (mmHg)	Weight (g)	Age (mo)
Subject	Group	Left Eye	Right Eye
101	DBA/2J	19	17	37	12.4
103	DBA/2J	21	19	32	12.4
104	DBA/2J	16	17	31	12.4
105	DBA/2J	15	14	34	12.5
106	DBA/2J	13	14	34	12.5
107	DBA/2J	16	17	32	10.4
108	DBA/2J	14	16	30	10.4
109	DBA/2J	18	15	34	10.4
110	DBA/2J	13	14	35	10.6
111	DBA/2J	19	16	33	10.6
112	DBA/2J	15	16	43	10.6
113	DBA/2J	18	20	33	10.6
1	C57BL/6J	11	11	34	12.2
2	C57BL/6J	14	11	35	12.2
3	C57BL/6J	11	12	35	12.2
4	C57BL/6J	12	10	37	12.2
5	C57BL/6J	13	11	37	12.3
6	C57BL/6J	12	12	39	12.3
7	C57BL/6J	11	11	35	10.7
8	C57BL/6J	13	10	40	10.8
9	C57BL/6J	13	11	32	10.8
10	C57BL/6J	11	14	33	10.8
11	C57BL/6J	11	12	36	10.8
12	C57BL/6J	12	12	33	10.8
