# Supplementary material for: Improved MRI methods to quantify retinal and choroidal blood flow applied to a model of glaucoma
Source: Front Ophthalmol (Lausanne). 2024 May 13;4:1385495. doi: 10.3389/fopht.2024.1385495 (PMC11182105; doi:10.3389/fopht.2024.1385495)
Supplement: Supplementary Table 3 — Retinal and choroidal blood flow integrated values per surface area of tissue (µL/mm2/min) along the length of the retina for individual animals. Tabs include data for the distance from the optic nerve (µm) from which the BF data were taken, choroidal BF, and retinal BF for each eye. LE: left eye, RE: right eye. *indicates data which were discarded from statistical analysis as described in the methods. [file Table_3.xlsx]

## Sheet: Distance_LE
	Distance (um)
Subject	1	2	3	4	5	6	7	8	9	10	11	12	101	*103	104	105	106	107	108	109	110	111	112	113
Group	C57BL/6J	C57BL/6J	C57BL/6J	C57BL/6J	C57BL/6J	C57BL/6J	C57BL/6J	C57BL/6J	C57BL/6J	C57BL/6J	C57BL/6J	C57BL/6J	DBA/2J	DBA/2J	DBA/2J	DBA/2J	DBA/2J	DBA/2J	DBA/2J	DBA/2J	DBA/2J	DBA/2J	DBA/2J	DBA/2J
																			-1416.67
																			-1395.83
																			-1375
					-1354.17	-1364.58		-1354.17							-1343.75				-1354.17					-1364.58
		-1333.33			-1333.33	-1343.75		-1333.33							-1322.92		-1333.33		-1333.33					-1343.75
		-1312.5			-1312.5	-1322.92		-1312.5	-1312.5			-1312.5			-1302.08		-1312.5	-1312.5	-1312.5	-1312.5			-1312.5	-1322.92
	-1281.25	-1291.67	-1281.25	-1302.08	-1291.67	-1302.08	-1281.25	-1291.67	-1291.67	-1281.25	-1281.25	-1291.67	-1281.25		-1281.25	-1281.25	-1291.67	-1291.67	-1291.67	-1291.67	-1291.67		-1291.67	-1302.08
	-1260.42	-1270.83	-1260.42	-1281.25	-1270.83	-1281.25	-1260.42	-1270.83	-1270.83	-1260.42	-1260.42	-1270.83	-1260.42		-1260.42	-1260.42	-1270.83	-1270.83	-1270.83	-1270.83	-1270.83		-1270.83	-1281.25
	-1239.58	-1250	-1239.58	-1260.42	-1250	-1260.42	-1239.58	-1250	-1250	-1239.58	-1239.58	-1250	-1239.58		-1239.58	-1239.58	-1250	-1250	-1250	-1250	-1250		-1250	-1260.42
	-1218.75	-1229.17	-1218.75	-1239.58	-1229.17	-1239.58	-1218.75	-1229.17	-1229.17	-1218.75	-1218.75	-1229.17	-1218.75		-1218.75	-1218.75	-1229.17	-1229.17	-1229.17	-1229.17	-1229.17		-1229.17	-1239.58
	-1197.92	-1208.33	-1197.92	-1218.75	-1208.33	-1218.75	-1197.92	-1208.33	-1208.33	-1197.92	-1197.92	-1208.33	-1197.92	-1208.33	-1197.92	-1197.92	-1208.33	-1208.33	-1208.33	-1208.33	-1208.33		-1208.33	-1218.75
	-1177.08	-1187.5	-1177.08	-1197.92	-1187.5	-1197.92	-1177.08	-1187.5	-1187.5	-1177.08	-1177.08	-1187.5	-1177.08	-1187.5	-1177.08	-1177.08	-1187.5	-1187.5	-1187.5	-1187.5	-1187.5		-1187.5	-1197.92
	-1156.25	-1166.67	-1156.25	-1177.08	-1166.67	-1177.08	-1156.25	-1166.67	-1166.67	-1156.25	-1156.25	-1166.67	-1156.25	-1166.67	-1156.25	-1156.25	-1166.67	-1166.67	-1166.67	-1166.67	-1166.67		-1166.67	-1177.08
	-1135.42	-1145.83	-1135.42	-1156.25	-1145.83	-1156.25	-1135.42	-1145.83	-1145.83	-1135.42	-1135.42	-1145.83	-1135.42	-1145.83	-1135.42	-1135.42	-1145.83	-1145.83	-1145.83	-1145.83	-1145.83	-1135.42	-1145.83	-1156.25
	-1114.58	-1125	-1114.58	-1135.42	-1125	-1135.42	-1114.58	-1125	-1125	-1114.58	-1114.58	-1125	-1114.58	-1125	-1114.58	-1114.58	-1125	-1125	-1125	-1125	-1125	-1114.58	-1125	-1135.42
	-1093.75	-1104.17	-1093.75	-1114.58	-1104.17	-1114.58	-1093.75	-1104.17	-1104.17	-1093.75	-1093.75	-1104.17	-1093.75	-1104.17	-1093.75	-1093.75	-1104.17	-1104.17	-1104.17	-1104.17	-1104.17	-1093.75	-1104.17	-1114.58
	-1072.92	-1083.33	-1072.92	-1093.75	-1083.33	-1093.75	-1072.92	-1083.33	-1083.33	-1072.92	-1072.92	-1083.33	-1072.92	-1083.33	-1072.92	-1072.92	-1083.33	-1083.33	-1083.33	-1083.33	-1083.33	-1072.92	-1083.33	-1093.75
	-1052.08	-1062.5	-1052.08	-1072.92	-1062.5	-1072.92	-1052.08	-1062.5	-1062.5	-1052.08	-1052.08	-1062.5	-1052.08	-1062.5	-1052.08	-1052.08	-1062.5	-1062.5	-1062.5	-1062.5	-1062.5	-1052.08	-1062.5	-1072.92
	-1031.25	-1041.67	-1031.25	-1052.08	-1041.67	-1052.08	-1031.25	-1041.67	-1041.67	-1031.25	-1031.25	-1041.67	-1031.25	-1041.67	-1031.25	-1031.25	-1041.67	-1041.67	-1041.67	-1041.67	-1041.67	-1031.25	-1041.67	-1052.08
	-1010.42	-1020.83	-1010.42	-1031.25	-1020.83	-1031.25	-1010.42	-1020.83	-1020.83	-1010.42	-1010.42	-1020.83	-1010.42	-1020.83	-1010.42	-1010.42	-1020.83	-1020.83	-1020.83	-1020.83	-1020.83	-1010.42	-1020.83	-1031.25
	-989.583	-1000	-989.583	-1010.42	-1000	-1010.42	-989.583	-1000	-1000	-989.583	-989.583	-1000	-989.583	-1000	-989.583	-989.583	-1000	-1000	-1000	-1000	-1000	-989.583	-1000	-1010.42
	-968.75	-979.167	-968.75	-989.583	-979.167	-989.583	-968.75	-979.167	-979.167	-968.75	-968.75	-979.167	-968.75	-979.167	-968.75	-968.75	-979.167	-979.167	-979.167	-979.167	-979.167	-968.75	-979.167	-989.583
	-947.917	-958.333	-947.917	-968.75	-958.333	-968.75	-947.917	-958.333	-958.333	-947.917	-947.917	-958.333	-947.917	-958.333	-947.917	-947.917	-958.333	-958.333	-958.333	-958.333	-958.333	-947.917	-958.333	-968.75
	-927.083	-937.5	-927.083	-947.917	-937.5	-947.917	-927.083	-937.5	-937.5	-927.083	-927.083	-937.5	-927.083	-937.5	-927.083	-927.083	-937.5	-937.5	-937.5	-937.5	-937.5	-927.083	-937.5	-947.917
	-906.25	-916.667	-906.25	-927.083	-916.667	-927.083	-906.25	-916.667	-916.667	-906.25	-906.25	-916.667	-906.25	-916.667	-906.25	-906.25	-916.667	-916.667	-916.667	-916.667	-916.667	-906.25	-916.667	-927.083
	-885.417	-895.833	-885.417	-906.25	-895.833	-906.25	-885.417	-895.833	-895.833	-885.417	-885.417	-895.833	-885.417	-895.833	-885.417	-885.417	-895.833	-895.833	-895.833	-895.833	-895.833	-885.417	-895.833	-906.25
	-864.583	-875	-864.583	-885.417	-875	-885.417	-864.583	-875	-875	-864.583	-864.583	-875	-864.583	-875	-864.583	-864.583	-875	-875	-875	-875	-875	-864.583	-875	-885.417
	-843.75	-854.167	-843.75	-864.583	-854.167	-864.583	-843.75	-854.167	-854.167	-843.75	-843.75	-854.167	-843.75	-854.167	-843.75	-843.75	-854.167	-854.167	-854.167	-854.167	-854.167	-843.75	-854.167	-864.583
	-822.917	-833.333	-822.917	-843.75	-833.333	-843.75	-822.917	-833.333	-833.333	-822.917	-822.917	-833.333	-822.917	-833.333	-822.917	-822.917	-833.333	-833.333	-833.333	-833.333	-833.333	-822.917	-833.333	-843.75
	-802.083	-812.5	-802.083	-822.917	-812.5	-822.917	-802.083	-812.5	-812.5	-802.083	-802.083	-812.5	-802.083	-812.5	-802.083	-802.083	-812.5	-812.5	-812.5	-812.5	-812.5	-802.083	-812.5	-822.917
	-781.25	-791.667	-781.25	-802.083	-791.667	-802.083	-781.25	-791.667	-791.667	-781.25	-781.25	-791.667	-781.25	-791.667	-781.25	-781.25	-791.667	-791.667	-791.667	-791.667	-791.667	-781.25	-791.667	-802.083
	-760.417	-770.833	-760.417	-781.25	-770.833	-781.25	-760.417	-770.833	-770.833	-760.417	-760.417	-770.833	-760.417	-770.833	-760.417	-760.417	-770.833	-770.833	-770.833	-770.833	-770.833	-760.417	-770.833	-781.25
	-739.583	-750	-739.583	-760.417	-750	-760.417	-739.583	-750	-750	-739.583	-739.583	-750	-739.583	-750	-739.583	-739.583	-750	-750	-750	-750	-750	-739.583	-750	-760.417
	-718.75	-729.167	-718.75	-739.583	-729.167	-739.583	-718.75	-729.167	-729.167	-718.75	-718.75	-729.167	-718.75	-729.167	-718.75	-718.75	-729.167	-729.167	-729.167	-729.167	-729.167	-718.75	-729.167	-739.583
	-697.917	-708.333	-697.917	-718.75	-708.333	-718.75	-697.917	-708.333	-708.333	-697.917	-697.917	-708.333	-697.917	-708.333	-697.917	-697.917	-708.333	-708.333	-708.333	-708.333	-708.333	-697.917	-708.333	-718.75
	-677.083	-687.5	-677.083	-697.917	-687.5	-697.917	-677.083	-687.5	-687.5	-677.083	-677.083	-687.5	-677.083	-687.5	-677.083	-677.083	-687.5	-687.5	-687.5	-687.5	-687.5	-677.083	-687.5	-697.917
	-656.25	-666.667	-656.25	-677.083	-666.667	-677.083	-656.25	-666.667	-666.667	-656.25	-656.25	-666.667	-656.25	-666.667	-656.25	-656.25	-666.667	-666.667	-666.667	-666.667	-666.667	-656.25	-666.667	-677.083
	-635.417	-645.833	-635.417	-656.25	-645.833	-656.25	-635.417	-645.833	-645.833	-635.417	-635.417	-645.833	-635.417	-645.833	-635.417	-635.417	-645.833	-645.833	-645.833	-645.833	-645.833	-635.417	-645.833	-656.25
	-614.583	-625	-614.583	-635.417	-625	-635.417	-614.583	-625	-625	-614.583	-614.583	-625	-614.583	-625	-614.583	-614.583	-625	-625	-625	-625	-625	-614.583	-625	-635.417
	-593.75	-604.167	-593.75	-614.583	-604.167	-614.583	-593.75	-604.167	-604.167	-593.75	-593.75	-604.167	-593.75	-604.167	-593.75	-593.75	-604.167	-604.167	-604.167	-604.167	-604.167	-593.75	-604.167	-614.583
	-572.917	-583.333	-572.917	-593.75	-583.333	-593.75	-572.917	-583.333	-583.333	-572.917	-572.917	-583.333	-572.917	-583.333	-572.917	-572.917	-583.333	-583.333	-583.333	-583.333	-583.333	-572.917	-583.333	-593.75
	-552.083	-562.5	-552.083	-572.917	-562.5	-572.917	-552.083	-562.5	-562.5	-552.083	-552.083	-562.5	-552.083	-562.5	-552.083	-552.083	-562.5	-562.5	-562.5	-562.5	-562.5	-552.083	-562.5	-572.917
	-531.25	-541.667	-531.25	-552.083	-541.667	-552.083	-531.25	-541.667	-541.667	-531.25	-531.25	-541.667	-531.25	-541.667	-531.25	-531.25	-541.667	-541.667	-541.667	-541.667	-541.667	-531.25	-541.667	-552.083
	-510.417	-520.833	-510.417	-531.25	-520.833	-531.25	-510.417	-520.833	-520.833	-510.417	-510.417	-520.833	-510.417	-520.833	-510.417	-510.417	-520.833	-520.833	-520.833	-520.833	-520.833	-510.417	-520.833	-531.25
	-489.583	-500	-489.583	-510.417	-500	-510.417	-489.583	-500	-500	-489.583	-489.583	-500	-489.583	-500	-489.583	-489.583	-500	-500	-500	-500	-500	-489.583	-500	-510.417
	-468.75	-479.167	-468.75	-489.583	-479.167	-489.583	-468.75	-479.167	-479.167	-468.75	-468.75	-479.167	-468.75	-479.167	-468.75	-468.75	-479.167	-479.167	-479.167	-479.167	-479.167	-468.75	-479.167	-489.583
	-447.917	-458.333	-447.917	-468.75	-458.333	-468.75	-447.917	-458.333	-458.333	-447.917	-447.917	-458.333	-447.917	-458.333	-447.917	-447.917	-458.333	-458.333	-458.333	-458.333	-458.333	-447.917	-458.333	-468.75
	-427.083	-437.5	-427.083	-447.917	-437.5	-447.917	-427.083	-437.5	-437.5	-427.083	-427.083	-437.5	-427.083	-437.5	-427.083	-427.083	-437.5	-437.5	-437.5	-437.5	-437.5	-427.083	-437.5	-447.917
	-406.25	-416.667	-406.25	-427.083	-416.667	-427.083	-406.25	-416.667	-416.667	-406.25	-406.25	-416.667	-406.25	-416.667	-406.25	-406.25	-416.667	-416.667	-416.667	-416.667	-416.667	-406.25	-416.667	-427.083
	-385.417	-395.833	-385.417	-406.25	-395.833	-406.25	-385.417	-395.833	-395.833	-385.417	-385.417	-395.833	-385.417	-395.833	-385.417	-385.417	-395.833	-395.833	-395.833	-395.833	-395.833	-385.417	-395.833	-406.25
	-364.583	-375	-364.583	-385.417	-375	-385.417	-364.583	-375	-375	-364.583	-364.583	-375	-364.583	-375	-364.583	-364.583	-375	-375	-375	-375	-375	-364.583	-375	-385.417
	-343.75	-354.167	-343.75	-364.583	-354.167	-364.583	-343.75	-354.167	-354.167	-343.75	-343.75	-354.167	-343.75	-354.167	-343.75	-343.75	-354.167	-354.167	-354.167	-354.167	-354.167	-343.75	-354.167	-364.583
	-322.917	-333.333	-322.917	-343.75	-333.333	-343.75	-322.917	-333.333	-333.333	-322.917	-322.917	-333.333	-322.917	-333.333	-322.917	-322.917	-333.333	-333.333	-333.333	-333.333	-333.333	-322.917	-333.333	-343.75
	-302.083	-312.5	-302.083	-322.917	-312.5	-322.917	-302.083	-312.5	-312.5	-302.083	-302.083	-312.5	-302.083	-312.5	-302.083	-302.083	-312.5	-312.5		-312.5	-312.5	-302.083	-312.5	-322.917
	-281.25	-291.667	-281.25	-302.083	-291.667	-302.083	-281.25	-291.667	-291.667	-281.25	-281.25	-291.667	-281.25	-291.667	-281.25	-281.25	-291.667	-291.667		-291.667	-291.667		-291.667	-302.083
	-260.417	-270.833	-260.417	-281.25	-270.833	-281.25	-260.417	-270.833	-270.833	-260.417	-260.417	-270.833	-260.417	-270.833	-260.417	-260.417	-270.833	-270.833		-270.833	-270.833		-270.833	-281.25
	-239.583	-250	-239.583	-260.417			-239.583		-250	-239.583	-239.583	-250	-239.583	-250		-239.583	-250	-250		-250	-250		-250
	-218.75		-218.75	-239.583			-218.75		-229.167	-218.75	-218.75	-229.167	-218.75	-229.167		-218.75		-229.167		-229.167	-229.167		-229.167
	-197.917		-197.917	-218.75			-197.917			-197.917	-197.917		-197.917	-208.333		-197.917					-208.333
														-187.5
														-166.667
														166.667
	197.917		197.917				197.917			197.917	197.917		197.917	187.5		197.917
	218.75		218.75				218.75			218.75	218.75		218.75	208.333		218.75					208.333
	239.583		239.583	218.75			239.583		229.167	239.583	239.583	229.167	239.583	229.167		239.583		229.167		229.167	229.167		229.167
	260.417	250	260.417	239.583			260.417		250	260.417	260.417	250	260.417	250	260.417	260.417	250	250		250	250		250
	281.25	270.833	281.25	260.417	270.833		281.25	270.833	270.833	281.25	281.25	270.833	281.25	270.833	281.25	281.25	270.833	270.833		270.833	270.833		270.833
	302.083	291.667	302.083	281.25	291.667	281.25	302.083	291.667	291.667	302.083	302.083	291.667	302.083	291.667	302.083	302.083	291.667	291.667		291.667	291.667	302.083	291.667	281.25
	322.917	312.5	322.917	302.083	312.5	302.083	322.917	312.5	312.5	322.917	322.917	312.5	322.917	312.5	322.917	322.917	312.5	312.5		312.5	312.5	322.917	312.5	302.083
	343.75	333.333	343.75	322.917	333.333	322.917	343.75	333.333	333.333	343.75	343.75	333.333	343.75	333.333	343.75	343.75	333.333	333.333	333.333	333.333	333.333	343.75	333.333	322.917
	364.583	354.167	364.583	343.75	354.167	343.75	364.583	354.167	354.167	364.583	364.583	354.167	364.583	354.167	364.583	364.583	354.167	354.167	354.167	354.167	354.167	364.583	354.167	343.75
	385.417	375	385.417	364.583	375	364.583	385.417	375	375	385.417	385.417	375	385.417	375	385.417	385.417	375	375	375	375	375	385.417	375	364.583
	406.25	395.833	406.25	385.417	395.833	385.417	406.25	395.833	395.833	406.25	406.25	395.833	406.25	395.833	406.25	406.25	395.833	395.833	395.833	395.833	395.833	406.25	395.833	385.417
	427.083	416.667	427.083	406.25	416.667	406.25	427.083	416.667	416.667	427.083	427.083	416.667	427.083	416.667	427.083	427.083	416.667	416.667	416.667	416.667	416.667	427.083	416.667	406.25
	447.917	437.5	447.917	427.083	437.5	427.083	447.917	437.5	437.5	447.917	447.917	437.5	447.917	437.5	447.917	447.917	437.5	437.5	437.5	437.5	437.5	447.917	437.5	427.083
	468.75	458.333	468.75	447.917	458.333	447.917	468.75	458.333	458.333	468.75	468.75	458.333	468.75	458.333	468.75	468.75	458.333	458.333	458.333	458.333	458.333	468.75	458.333	447.917
	489.583	479.167	489.583	468.75	479.167	468.75	489.583	479.167	479.167	489.583	489.583	479.167	489.583	479.167	489.583	489.583	479.167	479.167	479.167	479.167	479.167	489.583	479.167	468.75
	510.417	500	510.417	489.583	500	489.583	510.417	500	500	510.417	510.417	500	510.417	500	510.417	510.417	500	500	500	500	500	510.417	500	489.583
	531.25	520.833	531.25	510.417	520.833	510.417	531.25	520.833	520.833	531.25	531.25	520.833	531.25	520.833	531.25	531.25	520.833	520.833	520.833	520.833	520.833	531.25	520.833	510.417
	552.083	541.667	552.083	531.25	541.667	531.25	552.083	541.667	541.667	552.083	552.083	541.667	552.083	541.667	552.083	552.083	541.667	541.667	541.667	541.667	541.667	552.083	541.667	531.25
	572.917	562.5	572.917	552.083	562.5	552.083	572.917	562.5	562.5	572.917	572.917	562.5	572.917	562.5	572.917	572.917	562.5	562.5	562.5	562.5	562.5	572.917	562.5	552.083
	593.75	583.333	593.75	572.917	583.333	572.917	593.75	583.333	583.333	593.75	593.75	583.333	593.75	583.333	593.75	593.75	583.333	583.333	583.333	583.333	583.333	593.75	583.333	572.917
	614.583	604.167	614.583	593.75	604.167	593.75	614.583	604.167	604.167	614.583	614.583	604.167	614.583	604.167	614.583	614.583	604.167	604.167	604.167	604.167	604.167	614.583	604.167	593.75
	635.417	625	635.417	614.583	625	614.583	635.417	625	625	635.417	635.417	625	635.417	625	635.417	635.417	625	625	625	625	625	635.417	625	614.583
	656.25	645.833	656.25	635.417	645.833	635.417	656.25	645.833	645.833	656.25	656.25	645.833	656.25	645.833	656.25	656.25	645.833	645.833	645.833	645.833	645.833	656.25	645.833	635.417
	677.083	666.667	677.083	656.25	666.667	656.25	677.083	666.667	666.667	677.083	677.083	666.667	677.083	666.667	677.083	677.083	666.667	666.667	666.667	666.667	666.667	677.083	666.667	656.25
	697.917	687.5	697.917	677.083	687.5	677.083	697.917	687.5	687.5	697.917	697.917	687.5	697.917	687.5	697.917	697.917	687.5	687.5	687.5	687.5	687.5	697.917	687.5	677.083
	718.75	708.333	718.75	697.917	708.333	697.917	718.75	708.333	708.333	718.75	718.75	708.333	718.75	708.333	718.75	718.75	708.333	708.333	708.333	708.333	708.333	718.75	708.333	697.917
	739.583	729.167	739.583	718.75	729.167	718.75	739.583	729.167	729.167	739.583	739.583	729.167	739.583	729.167	739.583	739.583	729.167	729.167	729.167	729.167	729.167	739.583	729.167	718.75
	760.417	750	760.417	739.583	750	739.583	760.417	750	750	760.417	760.417	750	760.417	750	760.417	760.417	750	750	750	750	750	760.417	750	739.583
	781.25	770.833	781.25	760.417	770.833	760.417	781.25	770.833	770.833	781.25	781.25	770.833	781.25	770.833	781.25	781.25	770.833	770.833	770.833	770.833	770.833	781.25	770.833	760.417
	802.083	791.667	802.083	781.25	791.667	781.25	802.083	791.667	791.667	802.083	802.083	791.667	802.083	791.667	802.083	802.083	791.667	791.667	791.667	791.667	791.667	802.083	791.667	781.25
	822.917	812.5	822.917	802.083	812.5	802.083	822.917	812.5	812.5	822.917	822.917	812.5	822.917	812.5	822.917	822.917	812.5	812.5	812.5	812.5	812.5	822.917	812.5	802.083
	843.75	833.333	843.75	822.917	833.333	822.917	843.75	833.333	833.333	843.75	843.75	833.333	843.75	833.333	843.75	843.75	833.333	833.333	833.333	833.333	833.333	843.75	833.333	822.917
	864.583	854.167	864.583	843.75	854.167	843.75	864.583	854.167	854.167	864.583	864.583	854.167	864.583	854.167	864.583	864.583	854.167	854.167	854.167	854.167	854.167	864.583	854.167	843.75
	885.417	875	885.417	864.583	875	864.583	885.417	875	875	885.417	885.417	875	885.417	875	885.417	885.417	875	875	875	875	875	885.417	875	864.583
	906.25	895.833	906.25	885.417	895.833	885.417	906.25	895.833	895.833	906.25	906.25	895.833	906.25	895.833	906.25	906.25	895.833	895.833	895.833	895.833	895.833	906.25	895.833	885.417
	927.083	916.667	927.083	906.25	916.667	906.25	927.083	916.667	916.667	927.083	927.083	916.667	927.083	916.667	927.083	927.083	916.667	916.667	916.667	916.667	916.667	927.083	916.667	906.25
	947.917	937.5	947.917	927.083	937.5	927.083	947.917	937.5	937.5	947.917	947.917	937.5	947.917	937.5	947.917	947.917	937.5	937.5	937.5	937.5	937.5	947.917	937.5	927.083
	968.75	958.333	968.75	947.917	958.333	947.917	968.75	958.333	958.333	968.75	968.75	958.333	968.75	958.333	968.75	968.75	958.333	958.333	958.333	958.333	958.333	968.75	958.333	947.917
	989.583	979.167	989.583	968.75	979.167	968.75	989.583	979.167	979.167	989.583	989.583	979.167	989.583	979.167	989.583	989.583	979.167	979.167	979.167	979.167	979.167	989.583	979.167	968.75
	1010.42	1000	1010.42	989.583	1000	989.583	1010.42	1000	1000	1010.42	1010.42	1000	1010.42	1000	1010.42	1010.42	1000	1000	1000	1000	1000	1010.42	1000	989.583
	1031.25	1020.83	1031.25	1010.42	1020.83	1010.42	1031.25	1020.83	1020.83	1031.25	1031.25	1020.83	1031.25	1020.83	1031.25	1031.25	1020.83	1020.83	1020.83	1020.83	1020.83	1031.25	1020.83	1010.42
	1052.08	1041.67	1052.08	1031.25	1041.67	1031.25	1052.08	1041.67	1041.67	1052.08	1052.08	1041.67	1052.08	1041.67	1052.08	1052.08	1041.67	1041.67	1041.67	1041.67	1041.67	1052.08	1041.67	1031.25
	1072.92	1062.5	1072.92	1052.08	1062.5	1052.08	1072.92	1062.5	1062.5	1072.92	1072.92	1062.5	1072.92	1062.5	1072.92	1072.92	1062.5	1062.5	1062.5	1062.5	1062.5	1072.92	1062.5	1052.08
	1093.75	1083.33	1093.75	1072.92	1083.33	1072.92	1093.75	1083.33	1083.33	1093.75	1093.75	1083.33	1093.75	1083.33	1093.75	1093.75	1083.33	1083.33	1083.33	1083.33	1083.33	1093.75	1083.33	1072.92
	1114.58	1104.17	1114.58	1093.75	1104.17	1093.75	1114.58	1104.17	1104.17	1114.58	1114.58	1104.17	1114.58	1104.17	1114.58	1114.58	1104.17	1104.17	1104.17	1104.17	1104.17	1114.58	1104.17	1093.75
	1135.42	1125	1135.42	1114.58	1125	1114.58	1135.42	1125	1125	1135.42	1135.42	1125	1135.42	1125	1135.42	1135.42	1125	1125	1125	1125	1125	1135.42	1125	1114.58
	1156.25	1145.83	1156.25	1135.42	1145.83	1135.42	1156.25	1145.83	1145.83	1156.25	1156.25	1145.83	1156.25	1145.83	1156.25	1156.25	1145.83	1145.83	1145.83	1145.83	1145.83	1156.25	1145.83	1135.42
	1177.08	1166.67	1177.08	1156.25	1166.67	1156.25	1177.08	1166.67	1166.67	1177.08	1177.08	1166.67	1177.08	1166.67	1177.08	1177.08	1166.67	1166.67	1166.67	1166.67	1166.67	1177.08	1166.67	1156.25
	1197.92	1187.5	1197.92	1177.08	1187.5	1177.08	1197.92	1187.5	1187.5	1197.92	1197.92	1187.5	1197.92	1187.5	1197.92	1197.92	1187.5	1187.5	1187.5	1187.5	1187.5	1197.92	1187.5	1177.08
	1218.75	1208.33	1218.75	1197.92	1208.33	1197.92	1218.75	1208.33	1208.33	1218.75	1218.75	1208.33	1218.75	1208.33	1218.75	1218.75	1208.33	1208.33	1208.33	1208.33	1208.33	1218.75	1208.33	1197.92
	1239.58	1229.17	1239.58	1218.75	1229.17	1218.75	1239.58	1229.17	1229.17	1239.58	1239.58	1229.17	1239.58	1229.17	1239.58	1239.58	1229.17	1229.17	1229.17	1229.17	1229.17	1239.58	1229.17	1218.75
	1260.42	1250	1260.42	1239.58	1250	1239.58	1260.42	1250	1250	1260.42	1260.42	1250	1260.42	1250	1260.42	1260.42	1250	1250	1250	1250	1250	1260.42	1250	1239.58
	1281.25	1270.83	1281.25	1260.42	1270.83	1260.42	1281.25	1270.83	1270.83	1281.25	1281.25	1270.83	1281.25		1281.25	1281.25	1270.83	1270.83	1270.83	1270.83	1270.83	1281.25	1270.83	1260.42
		1291.67		1281.25	1291.67	1281.25		1291.67	1291.67			1291.67			1302.08		1291.67	1291.67	1291.67	1291.67	1291.67	1302.08	1291.67	1281.25
		1312.5		1302.08	1312.5	1302.08		1312.5	1312.5			1312.5			1322.92		1312.5	1312.5	1312.5	1312.5		1322.92	1312.5	1302.08
		1333.33			1333.33	1322.92		1333.33							1343.75		1333.33		1333.33			1343.75		1322.92
					1354.17	1343.75		1354.17											1354.17			1364.58		1343.75
						1364.58													1375			1385.42		1364.58
																			1395.83
																			1416.67

## Sheet: Choroid_BF_LE
	Choroidal Blood Flow (uL/mm^2/min)
Subject	1	2	3	4	5	6	7	8	9	10	11	12	101	*103	104	105	106	107	108	109	110	111	112	113
Group	C57BL/6J	C57BL/6J	C57BL/6J	C57BL/6J	C57BL/6J	C57BL/6J	C57BL/6J	C57BL/6J	C57BL/6J	C57BL/6J	C57BL/6J	C57BL/6J	DBA/2J	DBA/2J	DBA/2J	DBA/2J	DBA/2J	DBA/2J	DBA/2J	DBA/2J	DBA/2J	DBA/2J	DBA/2J	DBA/2J
																			0.171739
																			0.233392
																			0.215682
					0.577297	0.342865		0.388362							0.242889				0.190716					0.350515
		0.551428			0.585642	0.377479		0.448903							0.244792		0.345046		0.165231					0.295268
		0.606016			0.569319	0.421014		0.499056	0.340253			0.498575			0.252873		0.323533	0.359544	0.132899	0.284621			0.369344	0.255314
	0.58328	0.618803	0.576483	0.374901	0.62402	0.400294	0.60363	0.507451	0.35639	0.5868	0.702247	0.442037	0.180912		0.299832	0.81915	0.327918	0.278711	0.125964	0.314492	0.497523		0.398279	0.285337
	0.538755	0.570129	0.605735	0.353484	0.720435	0.355748	0.571149	0.540002	0.377707	0.643307	0.689431	0.422306	0.161974		0.337971	0.704317	0.35835	0.395175	0.151022	0.266761	0.446423		0.413551	0.336569
	0.488156	0.598095	0.585319	0.348756	0.804939	0.357484	0.597815	0.577096	0.397441	0.653448	0.682821	0.458492	0.189086		0.33534	0.64433	0.366856	0.476015	0.19532	0.22325	0.337399		0.426088	0.357334
	0.474953	0.683284	0.528079	0.396849	0.851882	0.354554	0.646157	0.607022	0.440255	0.660993	0.655163	0.496696	0.216884		0.316465	0.730786	0.365692	0.453874	0.245028	0.223276	0.278023		0.449923	0.40825
	0.497234	0.708504	0.548731	0.443997	0.835474	0.335267	0.646297	0.647543	0.488106	0.6954	0.631511	0.485479	0.249795	0.481285	0.329011	0.84152	0.399567	0.406096	0.267558	0.20692	0.331107		0.439272	0.47171
	0.546068	0.692387	0.586498	0.452844	0.807416	0.345671	0.640684	0.677311	0.458564	0.808879	0.623122	0.527841	0.304373	0.458438	0.355206	0.864629	0.447382	0.317048	0.296733	0.115534	0.366004		0.377061	0.518697
	0.577523	0.612475	0.5295	0.506062	0.801698	0.402178	0.686075	0.64418	0.42041	0.91011	0.607196	0.607573	0.346263	0.466143	0.352855	0.862642	0.474642	0.252514	0.347187	0.0116388	0.343471		0.305647	0.453128
	0.588745	0.57923	0.464887	0.528028	0.749844	0.459158	0.718611	0.618326	0.409888	0.904057	0.618797	0.621257	0.421095	0.461437	0.358145	0.832558	0.508308	0.293994	0.410002	0.0387572	0.280367	0.209824	0.259868	0.377351
	0.578596	0.587654	0.515894	0.563021	0.653744	0.497648	0.70091	0.605324	0.406172	0.821499	0.631047	0.677547	0.522748	0.403722	0.373966	0.806751	0.519555	0.453657	0.453949	0.197117	0.178129	0.292629	0.242743	0.356614
	0.552135	0.613071	0.606625	0.607394	0.520578	0.499172	0.712395	0.585282	0.419203	0.736029	0.638557	0.730436	0.575826	0.329882	0.372281	0.823831	0.532858	0.704837	0.490873	0.315243	0.225781	0.34514	0.251837	0.406074
	0.582264	0.634625	0.704403	0.596026	0.495648	0.46651	0.649308	0.572926	0.449416	0.705239	0.64821	0.706106	0.577743	0.333768	0.373011	0.793568	0.568283	0.822865	0.505152	0.320751	0.335342	0.342866	0.313217	0.485272
	0.678509	0.667481	0.734977	0.592879	0.552062	0.545291	0.567515	0.560093	0.485298	0.731017	0.629336	0.648965	0.494518	0.390689	0.333887	0.84754	0.607429	0.707323	0.533086	0.280167	0.445969	0.350452	0.402123	0.543402
	0.750283	0.693142	0.716124	0.509624	0.569496	0.607737	0.587505	0.584398	0.540746	0.720506	0.628711	0.616439	0.551628	0.440878	0.320862	0.845556	0.620741	0.566705	0.497109	0.279792	0.488201	0.370047	0.454995	0.602325
	0.750778	0.729022	0.683039	0.481074	0.567125	0.627742	0.589221	0.61694	0.597415	0.669618	0.662255	0.640688	0.587937	0.504532	0.296787	0.691845	0.675568	0.490599	0.478953	0.339063	0.513897	0.391391	0.434549	0.565343
	0.780788	0.72473	0.674078	0.518095	0.582616	0.571045	0.638423	0.662166	0.660443	0.63863	0.679244	0.718773	0.557349	0.554943	0.222259	0.600364	0.704781	0.406772	0.48025	0.288108	0.577142	0.462906	0.397845	0.523044
	0.829508	0.713637	0.687006	0.586145	0.601496	0.486199	0.665345	0.770827	0.711313	0.596785	0.685088	0.764965	0.548338	0.585672	0.160617	0.65375	0.625425	0.480459	0.497665	0.142982	0.659539	0.476992	0.438112	0.555147
	0.920621	0.768871	0.692755	0.617746	0.611161	0.571872	0.697897	0.88567	0.760235	0.595623	0.658086	0.740331	0.609177	0.667061	0.180399	0.790847	0.533454	0.691839	0.533616	0.162748	0.65634	0.434533	0.504347	0.577688
	0.964443	0.84984	0.704788	0.648198	0.656768	0.691893	0.709839	0.852278	0.750399	0.658872	0.626727	0.706011	0.583885	0.761909	0.256014	0.905931	0.496578	0.815508	0.558723	0.263545	0.599667	0.368861	0.575612	0.586939
	0.924286	0.908355	0.689596	0.683858	0.695787	0.717072	0.61439	0.762309	0.718769	0.729094	0.645864	0.720702	0.43768	0.813224	0.3448	0.904037	0.47925	0.786777	0.517054	0.377909	0.506452	0.319789	0.619556	0.610433
	0.859668	0.923006	0.635462	0.689434	0.693749	0.768643	0.572951	0.692068	0.687735	0.776517	0.678392	0.788487	0.311775	0.767455	0.382534	0.822973	0.461055	0.662928	0.491324	0.358708	0.4571	0.390005	0.698204	0.63135
	0.860185	0.959124	0.575521	0.707573	0.662075	0.795501	0.635496	0.652631	0.689483	0.849266	0.689029	0.796032	0.339212	0.71025	0.362968	0.76157	0.456881	0.542937	0.522759	0.254407	0.457316	0.470716	0.74476	0.632793
	0.910855	1.02147	0.603678	0.70078	0.689091	0.753881	0.678174	0.677108	0.767298	0.915819	0.686228	0.746406	0.369755	0.633995	0.340423	0.768683	0.478583	0.528287	0.581557	0.242404	0.521248	0.460714	0.712132	0.675446
	0.88119	1.03041	0.664654	0.67638	0.690099	0.756625	0.658531	0.723819	0.772697	0.877987	0.672418	0.710594	0.319949	0.641253	0.354996	0.801462	0.499266	0.714999	0.551072	0.303602	0.569512	0.384169	0.645541	0.716026
	0.845473	0.99893	0.698629	0.744575	0.643128	0.805272	0.624302	0.758022	0.772099	0.866191	0.673773	0.794303	0.273241	0.715184	0.347077	0.852535	0.550484	0.775853	0.534792	0.308937	0.581483	0.380592	0.622659	0.705497
	0.889226	0.990685	0.729078	0.82059	0.644923	0.785535	0.616705	0.77166	0.844782	0.888202	0.682253	0.82657	0.279285	0.757503	0.361486	0.860283	0.618524	0.669006	0.650023	0.234456	0.630939	0.362939	0.65585	0.658253
	0.937921	1.05193	0.782905	0.764281	0.697359	0.759958	0.654684	0.752936	0.889153	0.885213	0.690472	0.826324	0.289736	0.87914	0.442086	0.777284	0.650655	0.629574	0.770173	0.141036	0.705429	0.362493	0.719978	0.666807
	0.940627	1.13233	0.858984	0.679741	0.76757	0.777194	0.645267	0.728795	0.90146	0.894421	0.693502	0.949894	0.262384	0.98193	0.508901	0.819705	0.655424	0.675415	0.781929	0.137816	0.745939	0.496108	0.783694	0.770722
	0.999632	1.09396	0.844325	0.723759	0.790953	0.880188	0.651039	0.730768	0.928521	0.913028	0.69624	1.10439	0.278489	0.958004	0.523316	0.927111	0.660158	0.801723	0.770889	0.186857	0.740711	0.531373	0.790413	0.845234
	1.00249	1.0756	0.805462	0.767561	0.780157	0.930433	0.669928	0.745706	0.961743	0.913235	0.727184	1.1942	0.396899	0.880942	0.484245	0.925895	0.704332	0.922341	0.753206	0.202042	0.776519	0.366745	0.753045	0.830746
	0.881812	1.11639	0.857125	0.829267	0.830258	0.874712	0.698326	0.814944	0.979102	0.902269	0.680079	1.21415	0.604136	0.870549	0.485283	0.916507	0.733186	0.962919	0.771465	0.18771	0.803736	0.287024	0.71716	0.810654
	0.979394	1.14919	0.929145	0.89156	0.86374	0.836382	0.768616	0.870781	0.916496	0.928713	0.635467	1.21682	0.705724	0.869794	0.552364	0.87595	0.727033	0.922793	0.834676	0.219525	0.905798	0.373516	0.725576	0.892756
	1.14354	1.19119	0.92067	0.994853	0.872508	0.908244	0.813548	0.836391	0.898336	0.921917	0.682804	1.18779	0.590269	0.942079	0.570499	0.976415	0.706933	0.833755	0.825079	0.270733	1.07914	0.429985	0.750243	0.934828
	1.09386	1.28186	0.804464	0.971341	0.844256	1.02453	0.743969	0.78659	0.977919	0.817653	0.750499	1.10255	0.550354	1.02327	0.493057	1.02642	0.706122	0.742626	0.729525	0.285829	1.07418	0.496997	0.76959	0.910817
	1.01545	1.26095	0.748013	1.05088	0.820103	1.08519	0.697084	0.808206	1.07758	0.74067	0.769628	1.11187	0.650365	0.971571	0.457244	0.828473	0.718464	0.825464	0.593144	0.32766	0.875466	0.647781	0.772648	0.927065
	1.11201	1.28102	0.771161	1.11216	0.803859	1.08555	0.837094	0.815886	1.12683	0.855183	0.754469	1.24653	0.66131	0.929661	0.481312	0.627585	0.687293	0.980457	0.535832	0.362115	0.853712	0.797466	0.759136	0.941837
	1.17343	1.29282	0.842774	1.09044	0.854829	1.05433	0.917321	0.771779	1.13845	0.965719	0.716652	1.31225	0.578203	0.970687	0.422232	0.58582	0.598065	0.961859	0.551494	0.381772	0.979848	0.793595	0.750339	0.89015
	1.12949	1.24369	0.891817	1.03826	0.894386	1.07436	0.828758	0.807484	1.08798	0.835956	0.744071	1.26209	0.616627	0.89605	0.368967	0.717977	0.5553	0.812798	0.543167	0.474708	1.05478	0.763705	0.796828	0.809489
	1.07616	1.19699	0.880189	1.03158	0.924854	1.09718	0.848721	0.898052	1.01577	0.750069	0.861268	1.25588	0.708012	0.81465	0.549241	0.87249	0.660064	0.751818	0.487194	0.572933	1.07089	0.785297	0.9444	0.791197
	1.14468	1.25986	0.864082	1.01051	0.958094	1.02089	0.875183	0.879808	1.0924	0.886748	0.893505	1.33513	0.73256	0.839051	0.705078	0.948442	0.795431	0.845615	0.48942	0.601642	1.07049	0.790029	1.10938	0.787469
	1.21429	1.33305	0.866748	0.978977	0.976825	0.919369	0.97529	0.814675	1.10312	0.957494	0.851989	1.38543	0.70029	0.918443	0.607201	0.937425	0.80216	0.962058	0.544205	0.584661	1.04453	0.686111	1.15746	0.708889
	1.18864	1.3092	0.902791	0.971858	1.00684	0.933413	1.00248	0.851465	1.07898	0.820385	0.801521	1.35735	0.692142	0.896657	0.489239	0.849826	0.752574	0.956633	0.54607	0.56821	0.956777	0.598714	1.08935	0.699974
	1.13183	1.2619	0.977884	0.913812	1.05563	1.08998	0.988531	0.934124	1.11579	0.75444	0.841169	1.37553	0.785953	0.827445	0.551041	0.803952	0.73345	0.835229	0.523593	0.540506	0.851711	0.611207	1.02087	0.781742
	1.11055	1.25759	1.05589	0.836626	1.12822	1.26582	0.972653	0.923398	1.10254	0.860826	0.904125	1.47351	0.929936	0.861919	0.610519	0.788724	0.654486	0.738895	0.554094	0.419171	0.850083	0.612612	1.00051	0.836646
	1.13148	1.29121	1.0252	0.868942	1.19518	1.32266	0.903017	0.961146	1.09143	1.036	0.88788	1.54667	0.974374	0.959868	0.525877	0.796667	0.670833	0.765936	0.619449	0.283019	0.915061	0.524461	0.967115	0.857154
	1.18393	1.2911	0.917408	0.959484	1.28906	1.28775	0.852455	0.983925	1.10029	1.20115	0.849895	1.53339	0.86901	1.01131	0.431471	0.811729	0.684643	0.834791	0.717609	0.30503	0.907985	0.474597	0.924288	0.962809
	1.24704	1.33001	0.860932	1.05045	1.28645	1.28543	0.944107	1.01893	1.16557	1.30216	0.895974	1.47159	0.720746	1.01683	0.501788	0.805882	0.726212	0.852733	0.831963	0.471038	0.875918	0.572332	0.912335	1.17962
	1.33499	1.42275	0.944341	0.995497	1.13082	1.32164	1.08329	1.05289	1.26618	1.3515	0.938227	1.43292	0.672341	0.931794	0.504513	0.865177	0.665162	0.730464	0.931235	0.661704	0.84058	0.669705	0.982436	1.35389
	1.34722	1.45554	1.01387	0.857643	0.989664	1.40343	1.07154	0.988997	1.41012	1.36159	0.896323	1.45249	0.78652	0.87301	0.488159	0.988826	0.591369	0.576343		0.861972	0.845237	0.674612	1.0763	1.27252
	1.34084	1.36893	0.995478	0.72297	0.918673	1.40377	0.900982	0.933304	1.50322	1.30986	0.830618	1.52211	0.886102	0.935786	0.534238	1.08498	0.642879	0.496889		1.0078	0.817446		1.10158	1.19856
	1.39051	1.27952	0.996254	0.737976	0.908314	1.30838	0.794674	1.02034	1.42022	1.21691	0.812499	1.57006	0.864285	1.02205	0.67321	1.09512	0.72965	0.542203		1.04812	0.788413		1.11846	1.18178
	1.52834	1.25957	1.02375	0.791471			0.846388		1.2764	1.11401	0.860905	1.55285	0.746916	1.03375		1.05485	0.831414	0.62663		1.07953	0.883932		1.22811
	1.66898		1.03791	0.822992			0.922496		1.30873	1.06916	0.975186	1.59267	0.721297	1.00786		0.966199		0.687966		1.22946	0.935307		1.31386
	1.6777		1.10602	0.806982			0.904136			1.10306	1.07256		0.963617	1.02447		0.945473					0.956672
														1.09728
														1.16815
														0.939261
	1.13989		1.06326				0.882411			1.14198	0.939036		1.00254	0.950265		0.817895
	1.20279		1.11242				0.846773			1.12053	0.939024		1.10225	0.939647		0.7875					0.942526
	1.22095		1.14973	1.04343			0.788012		1.26674	1.12564	0.926717	1.47974	1.1289	0.950972		0.763169		1.15295		0.673113	1.0262		0.970543
	1.25834	1.27451	1.22229	1.08488			0.805595		1.3201	1.10916	0.928095	1.47541	1.15233	0.917624	0.760503	0.785182	1.02278	1.0426		0.585983	0.99497		1.08708
	1.26438	1.35798	1.30451	1.11282	1.10939		0.890299	1.29931	1.31891	1.06361	0.838412	1.42685	1.13121	0.926968	0.804035	0.820857	1.11043	1.07471		0.519511	1.01537		1.10563
	1.29395	1.41324	1.37508	1.07427	1.19246	1.26491	0.928098	1.21724	1.30331	0.992258	0.766044	1.36838	1.13276	1.15899	0.921833	0.938612	1.07063	1.16955		0.553212	1.03039	0.724907	1.07645	1.28568
	1.40692	1.49597	1.39612	1.01339	1.28516	1.20994	0.86194	1.13172	1.30198	0.941676	0.864449	1.33744	1.17129	1.19183	0.975374	1.01272	0.953393	1.12063		0.597274	0.959017	0.626448	1.06161	1.37523
	1.49318	1.46083	1.37001	0.950436	1.2868	1.21147	0.843601	1.09771	1.27053	0.955625	0.987349	1.31968	1.13105	1.14607	0.895106	0.892926	0.920343	0.974728	0.977935	0.678541	0.868383	0.614574	1.10922	1.36047
	1.57014	1.39008	1.3342	0.984992	1.25357	1.31076	0.940487	1.03362	1.18233	0.974572	1.04335	1.2817	1.05718	1.10378	0.721555	0.783217	0.960886	0.782869	0.727996	0.681258	0.82666	0.634241	1.12726	1.29587
	1.60645	1.34384	1.34214	1.08274	1.17616	1.33941	1.04586	0.903497	1.16666	0.928725	1.00715	1.24667	1.05286	1.05902	0.699194	0.740242	0.98779	0.696437	0.582557	0.576101	0.805957	0.723661	1.11497	1.29349
	1.53706	1.2976	1.39501	1.06511	1.11893	1.27528	1.01013	0.893504	1.18901	0.916471	1.0019	1.23926	1.08414	1.02277	0.680441	0.817868	0.989172	0.736099	0.517485	0.508343	0.88162	0.847364	1.0774	1.36495
	1.42029	1.37617	1.40634	1.03999	1.10631	1.20681	0.920848	0.932166	1.18906	0.935748	1.02543	1.2438	1.09631	1.0139	0.616533	0.771971	0.954127	0.821686	0.509298	0.481247	0.987608	0.956306	1.03598	1.46458
	1.34624	1.44455	1.34731	0.988761	1.17605	1.19771	0.899006	0.910881	1.13783	0.959311	0.933778	1.22422	1.08172	1.02909	0.621781	0.614484	0.920383	0.94558	0.517355	0.523026	0.978243	1.07262	1.04509	1.50314
	1.28931	1.46889	1.27589	0.997405	1.25904	1.16296	0.898582	0.87284	1.08811	0.952013	0.81973	1.20362	1.03471	1.05999	0.762048	0.534593	0.906299	1.02156	0.536353	0.577529	0.956049	1.18843	1.07647	1.4937
	1.22631	1.40428	1.26289	1.06532	1.26102	1.0677	0.888457	0.864505	1.09049	0.878393	0.800543	1.18851	0.882818	1.05519	0.842194	0.547845	0.918166	1.00903	0.509787	0.552595	0.923425	1.2616	1.07824	1.45184
	1.18552	1.31637	1.21612	1.08589	1.21502	1.05344	0.825994	0.888767	1.11875	0.848176	0.892621	1.2072	0.871398	1.03001	0.793111	0.647463	0.954587	0.933268	0.452067	0.451542	0.86821	1.22045	1.07613	1.34945
	1.13075	1.31003	1.16058	1.0744	1.17507	1.12924	0.833678	0.947123	1.18122	0.914068	0.958659	1.25259	0.952798	1.03592	0.682896	0.734197	0.948335	0.729216	0.46378	0.314717	0.976566	1.11497	1.09511	1.29273
	1.13325	1.30554	1.19821	1.04783	1.14546	1.24858	0.81375	1.02002	1.23132	0.981717	0.927461	1.29436	0.996644	1.04815	0.50841	0.874689	0.893427	0.571103	0.517067	0.347044	1.14205	1.11028	1.08758	1.21883
	1.18446	1.29554	1.24375	1.03998	1.07483	1.33423	0.828688	0.968055	1.27903	0.985933	0.875786	1.32751	1.02662	1.12063	0.425361	0.992365	0.835431	0.413976	0.553116	0.566612	1.34514	1.1267	1.06822	1.14325
	1.22358	1.24267	1.1196	1.06963	1.01059	1.20911	0.821927	0.865572	1.28096	0.922874	0.879557	1.30947	1.0464	1.1141	0.509215	1.02814	0.7521	0.292984	0.56007	0.733478	1.47759	1.00033	1.07131	1.14818
	1.19438	1.17831	1.0199	1.16868	1.07056	1.1272	0.850814	0.813461	1.22836	0.828932	0.907709	1.27497	0.982084	0.970472	0.58103	0.948637	0.759642	0.337518	0.582701	0.711419	1.46975	0.750389	1.02364	1.14647
	1.18411	1.18925	1.07321	1.26495	1.13089	1.07715	0.898115	0.821454	1.19818	0.765431	0.939013	1.17813	0.94198	0.8586	0.57327	0.89365	0.823903	0.371178	0.610894	0.587658	1.30282	0.62735	0.995107	1.0187
	1.16604	1.26335	1.14293	1.30349	1.10303	0.990338	0.913028	0.861256	1.19355	0.71868	0.943824	1.15958	0.966503	0.845455	0.54756	0.853504	0.839597	0.434219	0.610972	0.619709	1.09832	0.624221	1.01786	0.934854
	1.11503	1.3001	1.16771	1.24028	1.02848	0.878773	0.909287	0.836532	1.19029	0.773272	0.957334	1.18488	0.954614	0.860169	0.512175	0.81022	0.841302	0.469928	0.616086	0.702949	1.0663	0.618294	0.994771	0.865325
	1.07588	1.30676	1.11466	1.14255	0.998781	0.761705	0.893583	0.765671	1.19247	0.855705	0.992722	1.19087	0.904599	0.875044	0.524515	0.806621	0.793518	0.439459	0.647593	0.779191	1.07858	0.620582	0.947898	0.90887
	1.07959	1.27661	1.04112	1.10262	1.08583	0.728707	0.873548	0.754533	1.19239	0.935532	0.951239	1.15139	0.911468	0.846639	0.520106	0.822117	0.758216	0.434824	0.704208	0.823556	1.11956	0.662654	0.93063	1.05664
	1.08908	1.21719	0.999873	1.11646	1.05369	0.780212	0.898078	0.778302	1.19738	0.984842	0.916101	1.11341	0.900456	0.784418	0.477859	0.884337	0.723303	0.512488	0.75605	0.811727	1.10349	0.711507	0.93608	1.05221
	1.09847	1.18876	0.99187	1.18416	0.922205	0.818523	0.914498	0.781946	1.20922	0.862132	0.936693	1.08106	0.923759	0.750539	0.386446	0.987958	0.661771	0.586273	0.753623	0.780213	1.02392	0.773554	0.959106	0.893728
	1.07502	1.17719	0.979086	1.1256	0.884825	0.870784	0.847951	0.770358	1.23093	0.651069	0.964297	1.10485	0.85966	0.757589	0.30638	1.02925	0.623687	0.592568	0.669235	0.73922	0.951959	0.801115	0.942132	0.763287
	1.00051	1.13889	0.922402	1.06712	0.985962	0.847884	0.800831	0.760507	1.24877	0.57749	0.993045	1.12558	0.786165	0.756731	0.314007	0.973069	0.615042	0.567157	0.362871	0.664699	0.895367	0.79021	0.921162	0.777282
	0.965103	1.09371	0.862192	1.08437	1.09284	0.829311	0.798389	0.756552	1.27817	0.710475	0.994916	1.11527	0.74882	0.783563	0.35237	0.885951	0.646744	0.491648	0.313264	0.596944	0.874284	0.76431	0.930916	0.841448
	0.999303	1.10971	0.854112	1.12517	1.09734	0.908779	0.838457	0.787937	1.24921	0.881237	0.970294	1.1244	0.735932	0.843564	0.386813	0.72933	0.727978	0.390946	0.47569	0.582721	0.881803	0.773327	0.963202	0.931369
	1.00362	1.16103	0.816853	1.19235	1.05327	0.953606	0.997526	0.843229	1.17694	0.889143	0.91489	1.14458	0.824262	0.85637	0.443765	0.65802	0.758953	0.369974	0.678945	0.592388	0.917584	0.784106	1.05157	0.933226
	1.00821	1.19532	0.82479	1.09607	0.980361	0.981689	1.00997	0.880276	1.15632	0.88226	0.876128	1.18068	0.832913	0.83193	0.472795	0.658748	0.702975	0.395599	0.614198	0.575478	0.975227	0.814081	1.09986	0.906382
	0.999924	1.21111	0.903342	1.01401	0.948745	0.903761	0.979548	0.896283	1.20512	0.898606	0.909001	1.20171	0.856287	0.822873	0.484046	0.67188	0.731882	0.455271	0.488657	0.532723	1.02765	0.828842	1.10473	0.889052
	0.996597	1.12613	0.995502	0.990392	0.993259	0.836115	0.816632	0.860632	1.21806	0.959259	0.952503	1.15984	0.911398	0.822137	0.452201	0.647876	0.699532	0.54191	0.439331	0.539062	1.08041	0.904364	1.07294	0.928721
	1.02541	1.06718	1.01671	1.02885	1.04295	0.849759	0.798552	0.81712	1.17434	1.02481	0.971849	1.14308	0.770875	0.85515	0.410698	0.55714	0.660677	0.5866	0.448738	0.571243	1.09083	1.00751	1.01041	1.00854
	1.00928	1.0719	1.01548	0.998083	1.03735	0.877051	0.883089	0.812836	1.1009	1.06156	0.919304	1.13979	0.597028	0.920327	0.341145	0.498483	0.652081	0.679485	0.452146	0.63351	1.0367	1.06538	0.990609	1.03432
	0.979318	1.09837	0.980835	0.95075	0.951158	0.871988	0.9659	0.83535	1.12841	1.07617	0.890399	1.15015	0.571051	0.962202	0.27333	0.518643	0.659192	0.805389	0.459172	0.663334	1.02706	1.07544	1.0245	0.964502
	0.947146	1.10477	0.916952	1.02514	0.896194	0.882945	0.970935	0.836842	1.15951	1.04741	0.883874	1.16225	0.661795	0.942899	0.275716	0.57288	0.616239	0.694332	0.455894	0.642498	1.06895	0.953711	1.05264	0.912928
	0.953598	1.18576	0.915894	1.0977	0.918404	0.913221	0.896046	0.82298	1.16605	1.00095	0.858632	1.13859	0.853607	0.917885	0.28691	0.677284	0.548753	0.46898	0.468412	0.616603	1.07301	0.778523	1.05354	0.786069
	1.0182	1.213	0.988769	1.15797	0.994815	0.908949	0.904597	0.791918	1.13378	0.949541	0.811321	1.06116	0.980019	0.933423	0.368772	0.752695	0.452498	0.586052	0.484323	0.592097	1.03991	0.669526	1.02672	0.750748
	1.07861	1.19684	1.03443	1.17247	1.05201	0.884495	0.91967	0.749234	1.02075	0.931363	0.777669	0.996207	0.917504	0.920647	0.388068	0.807013	0.385201	0.727422	0.524266	0.577818	0.944474	0.581153	0.950937	0.68894
	1.0874	1.19239	1.01059	1.09103	0.948552	0.801482	0.921309	0.707992	0.944013	0.905573	0.800264	0.973235	0.77972	0.899124	0.339625	0.755912	0.489615	0.824554	0.593025	0.568454	0.792913	0.60028	0.880623	0.75375
	1.07945	1.2185	0.913194	1.05672	0.888744	0.687725	0.977071	0.709073	0.932589	0.86126	0.849903	1.01026	0.702283	0.889406	0.304361	0.621468	0.690511	0.654277	0.626162	0.613317	0.804269	0.665577	0.870457	0.820058
	1.04576	1.26393	0.864788	1.08447	0.921001	0.758165	0.997134	0.739827	0.925172	0.788166	0.86333	1.07043	0.71213	0.904473	0.306518	0.575575	0.782786	0.641792	0.619159	0.676254	0.929997	0.684766	0.907651	0.791969
	1.00024	1.254	0.895314	1.08237	0.986328	0.822011	0.972512	0.763126	0.936246	0.705462	0.851854	1.13493	0.717117	0.949506	0.319463	0.648989	0.751979	0.733939	0.633628	0.668426	0.955706	0.680233	0.91837	0.787054
	0.984579	1.15689	0.891495	1.07958	1.01907	0.792566	0.90186	0.76717	0.953776	0.659141	0.824843	1.20409	0.713741	0.960949	0.364329	0.745407	0.688155	0.734211	0.647956	0.599552	0.895882	0.661308	0.931637	0.799605
	0.950376	1.11536	0.868119	1.03974	1.0882	0.786547	0.772253	0.761785	0.950661	0.652405	0.814303	1.24773	0.693932	0.940488	0.399752	0.619978	0.698906	0.689378	0.603861	0.63277	0.867748	0.668647	0.927512	0.844576
	0.926307	1.15035	0.79339	0.982513	1.15171	0.83368	0.667992	0.738732	0.896522	0.673018	0.816524	1.2948	0.651732	0.892608	0.366879	0.494679	0.752274	0.557337	0.535726	0.660885	0.857983	0.639305	0.896391	0.921257
	0.935884	1.17153	0.765265	0.972525	1.1469	0.89017	0.662181	0.675805	0.794691	0.696167	0.868673	1.33114	0.680779	0.8508	0.356568	0.473611	0.731882	0.470449	0.499371	0.639816	0.902938	0.618413	0.837329	0.862913
	0.888325	1.15052	0.791884	1.01419	1.13602	0.877086	0.740347	0.634623	0.746736	0.698036	0.888681	1.36134	0.706249	0.819139	0.364646	0.565729	0.658821	0.501259	0.537341	0.579891	0.944541	0.643535	0.814888	0.813323
	0.834209	1.1155	0.834698	1.02344	1.08242	0.858004	0.799622	0.670589	0.819885	0.70734	0.894422	1.35143	0.687086		0.354402	0.671081	0.592177	0.595379	0.508906	0.471807	0.946662	0.657474	0.848373	0.784931
		1.09499		1.00819	0.995431	0.824501		0.711039	0.921963			1.31652			0.327843		0.576575	0.692373	0.462451	0.42523	0.914201	0.677454	0.892183	0.712251
		1.08811		0.897863	0.883693	0.752526		0.719897	0.898166			1.33256			0.302767		0.619436	0.737334	0.457469	0.46897		0.676355	0.894751	0.667121
		1.05342			0.745183	0.721058		0.682642							0.327391		0.687275		0.456386			0.625374		0.585878
					0.767162	0.741964		0.630964											0.469374			0.521472		0.478224
						0.810404													0.460225			0.429688		0.485951
																			0.43065
																			0.45805

## Sheet: Retina_BF_LE
	Retinal Blood Flow (uL/mm^2/min)
Subject	1	2	3	4	5	6	7	8	9	10	11	12	101	*103	104	105	106	107	108	109	110	111	112	113
Group	C57BL/6J	C57BL/6J	C57BL/6J	C57BL/6J	C57BL/6J	C57BL/6J	C57BL/6J	C57BL/6J	C57BL/6J	C57BL/6J	C57BL/6J	C57BL/6J	DBA/2J	DBA/2J	DBA/2J	DBA/2J	DBA/2J	DBA/2J	DBA/2J	DBA/2J	DBA/2J	DBA/2J	DBA/2J	DBA/2J
																			0.217289
																			0.170448
																			0.0826644
					0.233081	0.163944		0.150707							0.118284				0.0863854					0.260903
		0.182967			0.224436	0.137053		0.223152							0.115376		0.0999404		0.125024					0.216759
		0.249251			0.250904	0.0815514		0.229794	0.12413			0.160159			0.105946		0.148362	0.00981239	0.137777	0.041148			0.11934	0.16161
	0.182803	0.252472	0.223508	0.291037	0.300964	0.0642719	0.179135	0.255236	0.085023	0.114186	0.221834	0.2232	-0.103239		0.0879428	0.0709106	0.18034	-0.0296653	0.109494	0.0680244	0.13687		0.120448	0.128902
	0.162814	0.247442	0.211424	0.257259	0.315787	0.0905759	0.233855	0.33015	0.0788218	0.179724	0.275211	0.231591	-0.134419		0.0606709	0.0239959	0.146748	0.0358332	0.0603545	0.0486393	0.247788		0.115491	0.109023
	0.174304	0.251503	0.222381	0.288027	0.307221	0.176713	0.245758	0.373187	0.144934	0.257757	0.2729	0.176013	-0.112543		0.0617522	0.134115	0.11439	0.135398	0.0909324	0.0104247	0.25313		0.128253	0.0905394
	0.205734	0.246174	0.286641	0.347215	0.371899	0.243294	0.236112	0.306697	0.184383	0.274374	0.215851	0.143077	-0.0238745		0.0567662	0.207766	0.0840732	0.217612	0.112725	0.000681496	0.206057		0.105833	0.104801
	0.235738	0.240334	0.273897	0.383397	0.421677	0.228971	0.230985	0.19167	0.167345	0.259685	0.174565	0.153822	0.102577	0.146777	0.0423427	0.210592	0.0524811	0.197692	0.0551295	0.0330394	0.174413		0.0595275	0.14325
	0.292394	0.238112	0.229283	0.367754	0.362706	0.212859	0.259157	0.148423	0.165817	0.279249	0.157381	0.12442	0.180023	0.135608	0.10352	0.201563	0.0189857	0.0426259	0.0610484	0.0432475	0.158691		0.0394537	0.194702
	0.325278	0.224466	0.253533	0.308909	0.270221	0.223317	0.236626	0.172133	0.191206	0.344265	0.174715	0.10565	0.199236	0.213053	0.206716	0.177144	0.00491125	-0.0365226	0.132271	0.0179005	0.186235		0.0720892	0.219479
	0.332741	0.221275	0.269522	0.3115	0.186918	0.214682	0.221816	0.240159	0.198515	0.35414	0.176286	0.120127	0.220238	0.263391	0.249694	0.13313	0.0131995	-0.05074	0.155857	0.0279794	0.164883	0.178276	0.123531	0.195191
	0.338766	0.20505	0.224683	0.334795	0.128636	0.201333	0.249281	0.314494	0.19967	0.270826	0.165573	0.135824	0.238533	0.247993	0.274893	0.0876544	0.0460526	0.0614523	0.145167	0.0497196	0.124393	0.0315921	0.158502	0.148744
	0.309957	0.181693	0.202456	0.338498	0.164067	0.200654	0.231172	0.323614	0.209084	0.204518	0.172229	0.102177	0.282127	0.202727	0.297556	0.101106	0.0575257	0.198876	0.120013	0.071591	0.117457	-0.116536	0.196137	0.163559
	0.220198	0.180533	0.206796	0.369005	0.211885	0.237059	0.182305	0.295507	0.235607	0.221322	0.191093	0.0705754	0.261411	0.138172	0.252013	0.142685	0.061508	0.195251	0.116495	0.0716849	0.149599	-0.0746976	0.26245	0.25293
	0.157645	0.21437	0.210274	0.384951	0.251063	0.297775	0.1461	0.255408	0.266445	0.261003	0.213758	0.1202	0.129819	0.158163	0.169993	0.158071	0.103872	0.170003	0.126931	0.014051	0.18808	0.0919743	0.318493	0.294897
	0.145528	0.278216	0.178371	0.371784	0.294857	0.317338	0.162182	0.204197	0.238091	0.268788	0.218061	0.1482	0.0741953	0.26208	0.0875717	0.154804	0.146155	0.242529	0.168706	-0.0189302	0.163341	0.171458	0.317906	0.23188
	0.190466	0.334958	0.174438	0.293159	0.322773	0.308871	0.236704	0.180346	0.208972	0.197268	0.211696	0.10879	0.0850917	0.279141	0.0214173	0.134554	0.20692	0.300642	0.22352	0.0373033	0.161418	0.139098	0.259419	0.179685
	0.281837	0.364171	0.179286	0.297277	0.377317	0.262742	0.286005	0.198342	0.23807	0.134467	0.2341	0.119436	0.0833408	0.240688	-0.00158695	0.125676	0.23917	0.268209	0.223201	0.103697	0.161097	0.0810925	0.197794	0.176986
	0.333095	0.39616	0.132925	0.402425	0.442912	0.230689	0.327998	0.293378	0.214642	0.140929	0.237778	0.175103	0.0880291	0.244211	0.0461129	0.123937	0.197148	0.123444	0.175631	0.106818	0.104143	0.0493729	0.168293	0.2157
	0.308979	0.432306	0.0938991	0.485252	0.405186	0.274595	0.32829	0.322581	0.15432	0.178746	0.22729	0.188461	0.0982157	0.23667	0.137651	0.129219	0.170097	0.030437	0.147662	0.0745378	0.104374	0.0255763	0.170793	0.266734
	0.22964	0.442378	0.0957758	0.487366	0.368704	0.344091	0.291619	0.20025	0.145215	0.199939	0.211439	0.182514	0.0970927	0.246667	0.20614	0.072729	0.161972	0.0787063	0.0875626	0.0596774	0.140127	0.0536953	0.149026	0.266969
	0.184598	0.341482	0.12016	0.466214	0.417217	0.347397	0.291268	0.0876466	0.182215	0.203628	0.210932	0.205107	0.124663	0.248695	0.202749	-0.00832265	0.121443	0.212057	0.030977	0.0863034	0.191552	0.0386149	0.13212	0.201554
	0.248743	0.261278	0.141992	0.485363	0.414154	0.335158	0.272085	0.170967	0.23505	0.249612	0.22559	0.191893	0.152435	0.213261	0.0918487	-0.0225302	0.0584704	0.249153	0.0504123	0.149685	0.215631	0.0282144	0.0978648	0.157183
	0.330301	0.260228	0.178013	0.453548	0.373145	0.341832	0.235125	0.325899	0.222019	0.261469	0.241834	0.17041	0.115311	0.140235	0.00558485	0.0126596	0.0400376	0.259778	0.100721	0.0907697	0.181431	0.0875254	0.0529426	0.216754
	0.313732	0.240171	0.252331	0.393569	0.382145	0.343262	0.208455	0.344735	0.223075	0.227101	0.249405	0.179249	0.0903159	0.11148	0.0397987	0.122156	0.0644417	0.34832	0.133692	-0.0073198	0.172919	0.114183	0.0362762	0.333185
	0.26855	0.210043	0.329228	0.424113	0.357497	0.320892	0.178881	0.234464	0.289051	0.183972	0.275927	0.180503	0.0945156	0.113846	0.12857	0.244629	0.0448029	0.358972	0.182399	0.0353468	0.215793	0.121643	0.0533016	0.380306
	0.296353	0.211419	0.35383	0.459635	0.291198	0.319476	0.224792	0.16735	0.310588	0.208845	0.282088	0.181663	0.10428	0.125056	0.152874	0.271604	0.0280479	0.253974	0.211711	0.120417	0.21958	0.198784	0.0744702	0.313035
	0.311447	0.242232	0.346373	0.510594	0.282664	0.311368	0.284535	0.204727	0.307728	0.265649	0.264971	0.22055	0.0476636	0.146898	0.12448	0.305341	0.0660184	0.165682	0.193044	0.0945204	0.245162	0.19006	0.0809035	0.296366
	0.258033	0.266915	0.285455	0.51458	0.323533	0.295421	0.302128	0.264192	0.370448	0.319662	0.296488	0.268487	0.0177815	0.16244	0.0896696	0.447023	0.0673715	0.201336	0.181098	0.049524	0.28601	0.109662	0.109208	0.339394
	0.199833	0.271059	0.218412	0.421877	0.302142	0.325944	0.325418	0.282961	0.416606	0.367929	0.320043	0.290085	0.0848276	0.166215	0.0509852	0.536222	-0.0170436	0.270779	0.197353	0.0335913	0.265065	0.0516578	0.156962	0.357747
	0.215934	0.274452	0.203859	0.369179	0.287422	0.309841	0.311917	0.279026	0.363728	0.396781	0.315806	0.316362	0.0899747	0.173269	0.086956	0.484119	-0.0644278	0.245509	0.227476	0.0231327	0.229703	0.0293377	0.196792	0.314516
	0.237545	0.300677	0.154802	0.388421	0.334279	0.229127	0.288561	0.247689	0.290998	0.367229	0.285865	0.335221	0.132403	0.207044	0.23248	0.451872	-0.0301172	0.185895	0.214169	0.0640179	0.194855	0.0407946	0.208624	0.274819
	0.212545	0.339793	0.145105	0.355879	0.420242	0.164537	0.310011	0.199065	0.245044	0.293515	0.262506	0.344045	0.208941	0.280263	0.373805	0.478692	0.0376883	0.213615	0.200731	0.145221	0.181241	0.0706904	0.200165	0.254523
	0.247489	0.375644	0.220714	0.333314	0.514817	0.15783	0.365352	0.235269	0.234744	0.266083	0.26194	0.352687	0.220776	0.307014	0.385647	0.427734	0.0907842	0.281056	0.218145	0.165486	0.230063	0.10548	0.180911	0.210163
	0.301983	0.379342	0.284453	0.364871	0.461768	0.177914	0.39781	0.328767	0.242542	0.312336	0.286775	0.323521	0.170185	0.335728	0.289974	0.312649	0.109965	0.309554	0.176718	0.0995718	0.270904	0.103869	0.17646	0.159818
	0.270592	0.348337	0.308822	0.373967	0.377433	0.202176	0.338853	0.368553	0.277042	0.343556	0.260409	0.25142	0.0216088	0.389448	0.209739	0.261635	0.126502	0.31169	0.127319	-0.00578996	0.211184	0.0400565	0.205954	0.113244
	0.252155	0.356307	0.311795	0.365757	0.371087	0.2378	0.279688	0.282391	0.269375	0.322049	0.201664	0.193398	-0.0570077	0.392013	0.219764	0.224777	0.123181	0.270014	0.156098	-0.00169789	0.124671	-0.00443737	0.240151	0.0888066
	0.33839	0.328534	0.311294	0.350773	0.353637	0.224602	0.26695	0.206746	0.229239	0.254076	0.223324	0.195082	0.0199304	0.342298	0.227293	0.181175	0.0776508	0.230761	0.186271	0.156521	0.117707	-0.0123279	0.223357	0.120529
	0.412761	0.279173	0.267049	0.357143	0.334311	0.20609	0.285579	0.222543	0.204647	0.240649	0.237953	0.262367	0.0677532	0.319797	0.155247	0.252492	0.0529476	0.213692	0.212561	0.271436	0.145595	0.010329	0.189535	0.171847
	0.406824	0.219569	0.242913	0.457392	0.370576	0.2099	0.274433	0.283431	0.224918	0.248205	0.203596	0.309308	0.00812693	0.381591	0.113751	0.252437	0.0962509	0.179774	0.276177	0.219437	0.142932	0.00384421	0.190108	0.210425
	0.396378	0.2332	0.237798	0.556142	0.372064	0.221371	0.223602	0.294292	0.220172	0.20005	0.200037	0.327395	0.0142141	0.399064	0.15207	0.128151	0.14598	0.190832	0.279056	0.155247	0.105769	0.0300594	0.224358	0.236406
	0.394916	0.263337	0.244785	0.47839	0.408255	0.244944	0.238465	0.257708	0.137204	0.207389	0.241735	0.346851	0.0841786	0.365707	0.213358	0.080267	0.122075	0.26594	0.196478	0.18241	0.0717766	0.0707599	0.218863	0.241872
	0.398058	0.293067	0.265139	0.277591	0.488365	0.251206	0.279438	0.260947	0.0906152	0.244269	0.252859	0.362934	0.10186	0.290049	0.234226	0.137378	0.0779891	0.380661	0.165294	0.224092	0.083204	0.0805605	0.213895	0.212669
	0.401703	0.32973	0.308083	0.184207	0.555354	0.239416	0.345034	0.29698	0.131532	0.237975	0.224017	0.386381	0.11857	0.2422	0.255847	0.151716	0.0903953	0.448459	0.187962	0.218933	0.160408	0.0642545	0.229316	0.152294
	0.379125	0.386436	0.375113	0.271856	0.565944	0.237893	0.41658	0.317468	0.17832	0.149387	0.228251	0.37139	0.183826	0.287858	0.304444	0.116172	0.141578	0.35641	0.210301	0.146424	0.262566	0.126362	0.255924	0.124051
	0.379391	0.444838	0.405796	0.390142	0.511997	0.285835	0.414531	0.304841	0.168662	0.0907708	0.311452	0.31637	0.253464	0.336443	0.285372	0.143263	0.21576	0.218206	0.248498	0.080607	0.27198	0.247581	0.265831	0.0892598
	0.436857	0.477401	0.379876	0.426983	0.501868	0.348735	0.356925	0.30909	0.132914	0.126928	0.363628	0.266303	0.202541	0.289883	0.213499	0.230655	0.276618	0.215282	0.305643	0.098589	0.19489	0.29132	0.244035	0.0759493
	0.507581	0.479449	0.338653	0.438657	0.563646	0.389917	0.328432	0.28753	0.199691	0.221067	0.304801	0.246404	0.0870025	0.240728	0.170447	0.269444	0.266276	0.331611	0.32739	0.176344	0.15758	0.256273	0.202263	0.113997
	0.519903	0.437157	0.337956	0.386809	0.599974	0.347137	0.328371	0.220288	0.235191	0.302594	0.232912	0.255898	0.0592663	0.312864	0.195364	0.255961	0.238635	0.404912	0.260703	0.246207	0.20669	0.174503	0.173871	0.190558
	0.475497	0.379204	0.328554	0.380571	0.556364	0.265869	0.354388	0.195364	0.197641	0.320849	0.257906	0.277903	0.115456	0.487371	0.224078	0.238889	0.174804	0.381399	0.133187	0.232838	0.290212	0.209449	0.151152	0.205559
	0.433071	0.348255	0.285619	0.38101	0.441469	0.268547	0.385211	0.259858	0.156103	0.310667	0.366164	0.275811	0.124007	0.582297	0.248724	0.238743	0.147154	0.314715		0.186983	0.32446	0.351977	0.113578	0.139388
	0.401021	0.305337	0.251894	0.333372	0.341034	0.325695	0.417466	0.381741	0.159076	0.286237	0.45476	0.277616	0.105559	0.519918	0.213769	0.275767	0.217644	0.257126		0.192897	0.259261		0.095037	0.0713666
	0.315388	0.279201	0.257387	0.261742	0.267027	0.366131	0.430712	0.441372	0.205089	0.245921	0.413079	0.297783	0.0839012	0.380564	0.155729	0.308812	0.28461	0.267865		0.231653	0.214471		0.0968274	0.0526155
	0.24224	0.257566	0.281031	0.298851			0.433254		0.219674	0.222975	0.350368	0.346768	0.103645	0.341055		0.314568	0.238391	0.348415		0.212704	0.217979		0.14456
	0.195126		0.273936	0.422349			0.475695		0.221044	0.218909	0.351798	0.326676	0.16618	0.400833		0.273211		0.305437		0.180894	0.22945		0.222201
	0.199382		0.229089	0.550634			0.55413			0.278426	0.382796		0.175458	0.443898		0.21142					0.215465
														0.441294
														0.376929
														0.282575
	0.370835		0.12067				0.236926			0.249361	0.333087		0.1143	0.306017		0.222746
	0.292293		0.150661				0.235263			0.228376	0.383229		0.127667	0.259875		0.296539					0.28293
	0.266769		0.202741	0.341548			0.252951		0.249715	0.222539	0.398636	0.308619	0.207572	0.230218		0.297021		0.630601		0.306624	0.144052		0.221659
	0.246441	0.211548	0.18078	0.421168			0.265162		0.162869	0.187955	0.362623	0.232715	0.272747	0.212427	0.389936	0.226984	0.199973	0.612473		0.248303	0.0997022		0.254306
	0.243996	0.138186	0.117474	0.440885	0.223089		0.234064	0.408636	0.145334	0.172941	0.321453	0.192053	0.214859	0.220595	0.356979	0.173892	0.208318	0.604316		0.161624	0.169048		0.235892
	0.263778	0.152461	0.087385	0.43615	0.272075	0.275178	0.230369	0.384242	0.186113	0.199828	0.319723	0.169839	0.157479	0.25228	0.352546	0.137449	0.236129	0.590072		0.105085	0.254219	0.107029	0.164298	0.252002
	0.273254	0.203337	0.111513	0.287309	0.310851	0.242601	0.258565	0.321993	0.253186	0.19229	0.333154	0.160614	0.110664	0.234753	0.385631	0.12365	0.267385	0.504622		0.0878837	0.297548	0.104516	0.129313	0.21184
	0.270897	0.25945	0.151101	0.121304	0.333322	0.213431	0.243055	0.231029	0.295569	0.208937	0.354568	0.222329	0.145233	0.193736	0.445654	0.127182	0.289063	0.315808	0.178658	0.0893647	0.268489	0.207171	0.147721	0.191042
	0.257372	0.292357	0.184726	0.0691559	0.285794	0.152882	0.201439	0.128776	0.291775	0.264371	0.347254	0.254457	0.245749	0.189728	0.420619	0.143221	0.330073	0.162102	0.189291	0.119193	0.165513	0.335763	0.170886	0.165572
	0.196241	0.234855	0.195127	0.092764	0.171473	0.0962676	0.142196	0.0817116	0.278047	0.240389	0.251062	0.211586	0.318221	0.201176	0.286311	0.175085	0.297032	0.129403	0.229278	0.172604	0.0763299	0.394315	0.207093	0.141407
	0.132827	0.165185	0.204259	0.147092	0.0762514	0.0426568	0.145691	0.0779008	0.271758	0.199797	0.201652	0.155917	0.353302	0.213276	0.191022	0.192179	0.254282	0.17436	0.223402	0.20517	0.092964	0.35714	0.192503	0.146452
	0.125717	0.146616	0.226815	0.172418	0.0699385	0.0384042	0.117156	0.135845	0.267671	0.189248	0.173341	0.124393	0.281133	0.213184	0.179143	0.203964	0.226628	0.211831	0.197444	0.231595	0.140953	0.268463	0.132156	0.124351
	0.181414	0.221326	0.208594	0.165149	0.152881	0.0678117	0.126022	0.184886	0.219041	0.179541	0.180327	0.0848652	0.164707	0.205452	0.233846	0.196783	0.193001	0.248145	0.14736	0.243137	0.199902	0.217929	0.0990134	0.0858968
	0.228685	0.257039	0.170269	0.118	0.287245	0.0818337	0.16307	0.179838	0.147535	0.232425	0.206065	0.0654829	0.0958054	0.215428	0.396325	0.146032	0.162088	0.202988	0.0865225	0.19572	0.265428	0.251009	0.0942209	0.0894434
	0.234181	0.263728	0.127758	0.0496436	0.378842	0.0665545	0.177174	0.144393	0.110666	0.311553	0.163534	0.0624029	0.0924787	0.200359	0.454952	0.0688533	0.147417	0.211511	0.107315	0.129705	0.175798	0.295994	0.0754834	0.10181
	0.19668	0.255787	0.12225	-0.00855585	0.34098	0.10011	0.133191	0.0726717	0.110996	0.315667	0.152847	0.069561	0.128086	0.152695	0.359543	0.0392689	0.149169	0.304926	0.175758	0.0767532	0.0237847	0.283079	0.0476069	0.141562
	0.157612	0.270462	0.12935	-0.0319602	0.245227	0.177798	0.0509821	0.023444	0.139593	0.297706	0.157289	0.0872231	0.18997	0.119336	0.261972	0.0840619	0.158867	0.344973	0.184161	0.0575787	-0.0208119	0.230585	0.0269942	0.17698
	0.167112	0.309115	0.124071	0.0257529	0.170624	0.251088	0.0203783	0.0484924	0.141321	0.282105	0.151256	0.104783	0.227777	0.127911	0.170371	0.0984892	0.179999	0.27896	0.153958	0.0715927	-0.0161947	0.158154	0.0190716	0.238801
	0.209227	0.350682	0.124661	0.135188	0.144019	0.284092	0.061547	0.0789313	0.0972403	0.251579	0.103258	0.122237	0.229492	0.138815	0.138106	0.151909	0.182419	0.248899	0.114891	0.0770122	0.027943	0.142542	0.0371692	0.27489
	0.249543	0.273191	0.125822	0.212778	0.172592	0.28697	0.141225	0.0963071	0.0651872	0.213894	0.0672948	0.115091	0.184207	0.136861	0.16927	0.19799	0.176104	0.242074	0.0807558	0.0575465	0.118442	0.179463	0.0916942	0.261828
	0.249794	0.1031	0.0966135	0.218863	0.181215	0.221003	0.145756	0.114524	0.0548258	0.198584	0.0485621	0.0945187	0.141477	0.11569	0.207147	0.198454	0.127848	0.133024	0.071134	0.00446197	0.119676	0.219067	0.11996	0.218146
	0.222029	0.0290684	0.0809443	0.154858	0.172624	0.185933	0.0447938	0.137584	0.0698413	0.191688	0.0605876	0.0912564	0.121785	0.0654199	0.241498	0.187344	0.0850417	-0.000448876	0.0937928	-0.0483815	0.0859736	0.145942	0.0994404	0.129078
	0.185162	0.0112123	0.119756	0.0361241	0.183662	0.163436	-0.0255391	0.154386	0.110262	0.210728	0.119154	0.10007	0.134365	0.0393589	0.266958	0.210527	0.0820911	-0.0489994	0.12528	-0.038861	0.121412	0.0471113	0.0842381	0.0862419
	0.114727	0.0416759	0.178165	-0.0440979	0.142916	0.166586	-0.0427391	0.132222	0.137203	0.250979	0.153469	0.0955921	0.139426	0.016201	0.263992	0.20145	0.0874185	-0.0269445	0.122796	-0.00991009	0.202562	0.0897837	0.0843947	0.171201
	0.0749226	0.106456	0.186845	-0.0556846	0.127082	0.183504	-0.0113654	0.0854916	0.148191	0.288976	0.104743	0.11196	0.156664	-0.00194195	0.225601	0.202302	0.142079	0.027702	0.0979864	0.00888499	0.242888	0.181034	0.0753435	0.248881
	0.0844179	0.12484	0.168868	-0.0251026	0.165411	0.231298	0.0848401	0.0619225	0.151662	0.266571	0.0397478	0.144423	0.143439	0.00106773	0.154071	0.270256	0.189763	0.0774775	0.0786026	0.0263616	0.251272	0.280573	0.0715065	0.274132
	0.108023	0.111566	0.104992	0.0138277	0.245645	0.272356	0.148559	0.0409303	0.139205	0.214127	-0.00503784	0.175075	0.117488	0.0166907	0.0760714	0.319694	0.173101	0.141618	0.0541026	-0.0187723	0.239456	0.34012	0.0567982	0.253095
	0.14681	0.134356	0.0512777	0.0556768	0.279209	0.276582	0.172732	0.045232	0.109246	0.226481	-0.000980913	0.178825	0.0942688	0.0303862	0.0443857	0.370833	0.107438	0.153682	0.0278358	-0.0598536	0.162997	0.212151	0.00950784	0.186007
	0.167957	0.180914	0.031018	0.111515	0.276569	0.231686	0.203894	0.0726762	0.0605971	0.25302	0.0592885	0.175263	0.076201	0.0372427	0.0648716	0.393876	0.0777733	0.141587	0.0276501	-0.0154274	0.15307	0.0898284	-0.0265847	0.121321
	0.161355	0.173837	0.0125791	0.135801	0.19846	0.140225	0.15783	0.0906555	0.0408347	0.251015	0.110039	0.144536	0.0795827	0.0515831	0.107113	0.319756	0.05901	0.174437	0.0360627	0.0451686	0.223197	0.139981	-0.0139121	0.187877
	0.167799	0.133376	0.0192321	0.118207	0.130992	0.0475638	0.108486	0.0925372	0.0430698	0.209239	0.129996	0.0878044	0.101474	0.0610275	0.133089	0.216019	0.052853	0.14895	0.0662452	0.0724575	0.256373	0.240363	0.00841824	0.299212
	0.206233	0.109202	0.0296261	0.0989628	0.138349	0.00994163	0.153377	0.104851	0.0571181	0.141153	0.116263	0.0575847	0.112103	0.0434849	0.122045	0.157737	0.0904846	0.0668937	0.109088	0.101611	0.22406	0.29064	0.0367121	0.287058
	0.219033	0.0922455	0.0534242	0.078556	0.115153	0.0272932	0.198428	0.120738	0.0839884	0.0961576	0.106868	0.0584018	0.145981	0.0284265	0.105368	0.129018	0.114852	-0.0409598	0.107244	0.083428	0.20823	0.306667	0.0639036	0.202078
	0.196908	0.0827072	0.0883032	0.0739282	0.120411	0.0433007	0.251355	0.108068	0.0920723	0.14511	0.129686	0.0810221	0.209374	0.0459731	0.131871	0.135092	0.135813	-0.0506431	0.0683319	0.0442428	0.207368	0.172479	0.0676919	0.0965611
	0.139852	0.0772076	0.0969044	0.0716226	0.170924	0.0473695	0.269072	0.0743835	0.100577	0.195601	0.125316	0.11777	0.200824	0.0772685	0.190924	0.137857	0.127153	0.0380382	0.0338762	0.0571758	0.237721	0.0390597	0.0584459	0.0386339
	0.0416379	0.0314482	0.0849691	0.046789	0.195371	0.0875626	0.184659	0.0918235	0.115356	0.192187	0.0922429	0.136626	0.14585	0.0920964	0.216182	0.1536	0.117422	0.131863	0.0197528	0.0897965	0.318476	0.036316	0.0778597	0.0839546
	-0.0275118	-0.00494649	0.067294	0.0382576	0.231893	0.14203	0.116011	0.112555	0.114022	0.173245	0.0547898	0.121646	0.0481384	0.0696711	0.177785	0.192947	0.0542713	0.162269	0.0373771	0.0491912	0.333178	0.0673639	0.091521	0.156861
	-0.0144234	0.0313497	0.0397904	0.0557414	0.268523	0.189482	0.0684066	0.122408	0.111893	0.142631	0.0234513	0.0913341	-0.0286153	0.0543996	0.076413	0.261737	0.0335439	0.202561	0.0927704	-0.0404811	0.243055	0.103435	0.0841785	0.16236
	0.0300148	0.0848153	0.0417044	0.0721403	0.275495	0.214985	0.0850373	0.123061	0.0985828	0.0975491	0.0169919	0.0696051	0.0242628	0.0772547	-0.00935371	0.34668	0.0209201	0.231319	0.122531	-0.127578	0.153356	0.117825	0.0700337	0.149976
	0.0639501	0.0918747	0.0647691	0.0682777	0.256498	0.182605	0.126568	0.139685	0.0962316	0.0986293	0.059563	0.0645637	0.0941104	0.106575	-0.023951	0.394087	0.0912433	0.246662	0.126416	-0.160575	0.113603	0.0440651	0.0312373	0.0881657
	0.086806	0.0611624	0.0787957	0.0361143	0.228136	0.109135	0.0802618	0.164876	0.105527	0.133153	0.0819036	0.0610537	0.130662	0.100617	0.0223911	0.403057	0.168816	0.25382	0.114977	-0.15107	0.0896775	-0.0333588	-0.00172171	0.0572661
	0.0959255	0.0115101	0.0835817	-0.00518775	0.192195	0.0814564	0.0483553	0.185175	0.0863582	0.119605	0.0694329	0.0492369	0.153995	0.0431717	0.052879	0.358898	0.154025	0.185726	0.101382	-0.0684613	0.0600173	-0.00682782	-0.00713417	0.0695946
	0.126091	0.000411412	0.0585934	-0.0129975	0.171359	0.101539	0.0641924	0.197689	0.077815	0.0746423	0.0407561	0.0345863	0.15323	-0.0167753	0.0650034	0.274058	0.116032	0.0822766	0.113856	-0.0151007	0.0337082	0.0660428	-0.0224147	0.105136
	0.169149	0.0315602	-0.00704264	-0.00188492	0.201206	0.113695	0.0768996	0.142483	0.0825304	0.0649319	-0.0228873	0.051117	0.102739	-0.0181023	0.054423	0.14333	0.0691526	0.0580833	0.139238	-0.0339585	0.0144617	0.118056	-0.0189844	0.131358
	0.180387	0.074996	-0.0454381	0.030761	0.314407	0.126378	0.129677	0.0596314	0.100185	0.0475321	-0.0442561	0.103887	0.0994179	0.0186923	0.0301181	0.0276301	0.0451115	0.0826723	0.151817	-0.0571621	0.0173943	0.143982	-0.00311692	0.158995
	0.126905	0.104802	-0.0397517	0.0638361	0.382643	0.136124	0.161858	0.0477587	0.119511	0.0545877	0.0124953	0.140282	0.117171	0.0677773	-0.00149553	0.0220449	0.0873761	0.0862331	0.143461	-0.0834183	0.0368831	0.0590105	0.0139838	0.143928
	0.055167	0.111	0.00234763	0.0898476	0.335783	0.113034	0.107034	0.101012	0.12058	0.080885	0.0835125	0.126132	0.110755	0.0769565	-0.00439585	0.101548	0.142507	0.139917	0.130772	-0.103869	0.0520414	-0.0386096	0.025678	0.103201
	0.0316312	0.0908086	0.0759966	0.101905	0.288881	0.090917	0.05136	0.160509	0.114638	0.0549054	0.100599	0.100974	0.0931517	0.0762324	0.00137807	0.170055	0.17167	0.150446	0.0996511	-0.0824309	0.048021	-0.0316799	0.0229736	-0.0222323
	0.0702363	0.0531813	0.145273	0.0409743	0.19799	0.081763	0.0177771	0.214785	0.0870899	0.0125231	0.0980396	0.0960532	0.095431	0.0778473	0.0212307	0.235364	0.179987	0.0973821	0.0876265	-0.0306094	0.045401	0.0120708	0.00155038	-0.105528
	0.137874	0.0452404	0.158279	-0.0276482	0.109919	0.078354	0.000578914	0.203601	0.0575426	-0.00776335	0.0769829	0.107089	0.112669	0.030464	0.0480569	0.224358	0.14833	0.0706318	0.0645343	0.0285724	0.0592674	0.043997	-0.0190078	-0.0421338
	0.209576	0.0764435	0.140391	-0.0215711	0.079532	0.0771474	0.010567	0.13492	0.0514767	-0.0356407	0.052216	0.131528	0.176487	-0.0189738	0.0365622	0.13909	0.111529	0.0290276	0.0358678	0.0929692	0.0732856	0.0875635	-0.00252332	0.0707986
	0.212458	0.111399	0.125317	-0.00369905	0.0593117	0.0590385	0.068358	0.110896	0.0575735	-0.0397763	0.0638398	0.141436	0.238395	-0.0422835	0.0237273	0.080994	0.10621	0.0367891	0.0242932	0.135875	0.0727401	0.096552	0.0231229	0.166307
	0.179338	0.118887	0.110728	-0.00354742	0.0972636	0.0262566	0.108849	0.138003	0.0600637	-0.0283958	0.0882601	0.11148	0.183558		0.0400248	0.0983885	0.112354	0.0546392	0.0404991	0.130868	0.0690271	0.0119313	0.0251598	0.164772
		0.104032		0.0170277	0.126857	0.0252634		0.151511	0.0637511			0.0933182			0.0870752		0.108603	0.0662877	0.0715107	0.0895273	0.0522755	-0.0453245	0.0168568	0.033021
		0.0769721		-0.00649576	0.1438	0.0750304		0.145321	0.0492576			0.0729779			0.13529		0.0823081	0.0800656	0.0666902	0.0936076		-0.0358882	-0.00517673	-0.00833738
		0.0477032			0.117318	0.123246		0.119527							0.1592		0.0636622		0.0468093			-0.0158708		0.0262447
					0.0863671	0.135239		0.0475536											0.0240657			0.0492987		0.0484193
						0.112517													-0.00552176			0.0800332		0.0987323
																			-0.0132923
																			-0.000723727

## Sheet: Distance_RE
	Distance (um)
Subject	1	2	3	4	5	6	7	8	9	10	11	12	*101	103	104	105	106	107	108	109	110	111	112	113
Group	C57BL/6J	C57BL/6J	C57BL/6J	C57BL/6J	C57BL/6J	C57BL/6J	C57BL/6J	C57BL/6J	C57BL/6J	C57BL/6J	C57BL/6J	C57BL/6J	DBA/2J	DBA/2J	DBA/2J	DBA/2J	DBA/2J	DBA/2J	DBA/2J	DBA/2J	DBA/2J	DBA/2J	DBA/2J	DBA/2J
				-1385.42
				-1364.58																-1375
				-1343.75				-1354.17		-1364.58					-1364.58					-1354.17
			-1322.92	-1322.92	-1333.33	-1333.33		-1333.33		-1343.75	-1322.92				-1343.75					-1333.33
	-1312.5		-1302.08	-1302.08	-1312.5	-1312.5	-1312.5	-1312.5		-1322.92	-1302.08		-1312.5	-1312.5	-1322.92			-1312.5	-1312.5	-1312.5	-1312.5		-1312.5	-1312.5
	-1291.67		-1281.25	-1281.25	-1291.67	-1291.67	-1291.67	-1291.67	-1281.25	-1302.08	-1281.25		-1291.67	-1291.67	-1302.08			-1291.67	-1291.67	-1291.67	-1291.67	-1302.08	-1291.67	-1291.67
	-1270.83		-1260.42	-1260.42	-1270.83	-1270.83	-1270.83	-1270.83	-1260.42	-1281.25	-1260.42	-1270.83	-1270.83	-1270.83	-1281.25	-1260.42		-1270.83	-1270.83	-1270.83	-1270.83	-1281.25	-1270.83	-1270.83
	-1250		-1239.58	-1239.58	-1250	-1250	-1250	-1250	-1239.58	-1260.42	-1239.58	-1250	-1250	-1250	-1260.42	-1239.58	-1250	-1250	-1250	-1250	-1250	-1260.42	-1250	-1250
	-1229.17		-1218.75	-1218.75	-1229.17	-1229.17	-1229.17	-1229.17	-1218.75	-1239.58	-1218.75	-1229.17	-1229.17	-1229.17	-1239.58	-1218.75	-1229.17	-1229.17	-1229.17	-1229.17	-1229.17	-1239.58	-1229.17	-1229.17
	-1208.33	-1197.92	-1197.92	-1197.92	-1208.33	-1208.33	-1208.33	-1208.33	-1197.92	-1218.75	-1197.92	-1208.33	-1208.33	-1208.33	-1218.75	-1197.92	-1208.33	-1208.33	-1208.33	-1208.33	-1208.33	-1218.75	-1208.33	-1208.33
	-1187.5	-1177.08	-1177.08	-1177.08	-1187.5	-1187.5	-1187.5	-1187.5	-1177.08	-1197.92	-1177.08	-1187.5	-1187.5	-1187.5	-1197.92	-1177.08	-1187.5	-1187.5	-1187.5	-1187.5	-1187.5	-1197.92	-1187.5	-1187.5
	-1166.67	-1156.25	-1156.25	-1156.25	-1166.67	-1166.67	-1166.67	-1166.67	-1156.25	-1177.08	-1156.25	-1166.67	-1166.67	-1166.67	-1177.08	-1156.25	-1166.67	-1166.67	-1166.67	-1166.67	-1166.67	-1177.08	-1166.67	-1166.67
	-1145.83	-1135.42	-1135.42	-1135.42	-1145.83	-1145.83	-1145.83	-1145.83	-1135.42	-1156.25	-1135.42	-1145.83	-1145.83	-1145.83	-1156.25	-1135.42	-1145.83	-1145.83	-1145.83	-1145.83	-1145.83	-1156.25	-1145.83	-1145.83
	-1125	-1114.58	-1114.58	-1114.58	-1125	-1125	-1125	-1125	-1114.58	-1135.42	-1114.58	-1125	-1125	-1125	-1135.42	-1114.58	-1125	-1125	-1125	-1125	-1125	-1135.42	-1125	-1125
	-1104.17	-1093.75	-1093.75	-1093.75	-1104.17	-1104.17	-1104.17	-1104.17	-1093.75	-1114.58	-1093.75	-1104.17	-1104.17	-1104.17	-1114.58	-1093.75	-1104.17	-1104.17	-1104.17	-1104.17	-1104.17	-1114.58	-1104.17	-1104.17
	-1083.33	-1072.92	-1072.92	-1072.92	-1083.33	-1083.33	-1083.33	-1083.33	-1072.92	-1093.75	-1072.92	-1083.33	-1083.33	-1083.33	-1093.75	-1072.92	-1083.33	-1083.33	-1083.33	-1083.33	-1083.33	-1093.75	-1083.33	-1083.33
	-1062.5	-1052.08	-1052.08	-1052.08	-1062.5	-1062.5	-1062.5	-1062.5	-1052.08	-1072.92	-1052.08	-1062.5	-1062.5	-1062.5	-1072.92	-1052.08	-1062.5	-1062.5	-1062.5	-1062.5	-1062.5	-1072.92	-1062.5	-1062.5
	-1041.67	-1031.25	-1031.25	-1031.25	-1041.67	-1041.67	-1041.67	-1041.67	-1031.25	-1052.08	-1031.25	-1041.67	-1041.67	-1041.67	-1052.08	-1031.25	-1041.67	-1041.67	-1041.67	-1041.67	-1041.67	-1052.08	-1041.67	-1041.67
	-1020.83	-1010.42	-1010.42	-1010.42	-1020.83	-1020.83	-1020.83	-1020.83	-1010.42	-1031.25	-1010.42	-1020.83	-1020.83	-1020.83	-1031.25	-1010.42	-1020.83	-1020.83	-1020.83	-1020.83	-1020.83	-1031.25	-1020.83	-1020.83
	-1000	-989.583	-989.583	-989.583	-1000	-1000	-1000	-1000	-989.583	-1010.42	-989.583	-1000	-1000	-1000	-1010.42	-989.583	-1000	-1000	-1000	-1000	-1000	-1010.42	-1000	-1000
	-979.167	-968.75	-968.75	-968.75	-979.167	-979.167	-979.167	-979.167	-968.75	-989.583	-968.75	-979.167	-979.167	-979.167	-989.583	-968.75	-979.167	-979.167	-979.167	-979.167	-979.167	-989.583	-979.167	-979.167
	-958.333	-947.917	-947.917	-947.917	-958.333	-958.333	-958.333	-958.333	-947.917	-968.75	-947.917	-958.333	-958.333	-958.333	-968.75	-947.917	-958.333	-958.333	-958.333	-958.333	-958.333	-968.75	-958.333	-958.333
	-937.5	-927.083	-927.083	-927.083	-937.5	-937.5	-937.5	-937.5	-927.083	-947.917	-927.083	-937.5	-937.5	-937.5	-947.917	-927.083	-937.5	-937.5	-937.5	-937.5	-937.5	-947.917	-937.5	-937.5
	-916.667	-906.25	-906.25	-906.25	-916.667	-916.667	-916.667	-916.667	-906.25	-927.083	-906.25	-916.667	-916.667	-916.667	-927.083	-906.25	-916.667	-916.667	-916.667	-916.667	-916.667	-927.083	-916.667	-916.667
	-895.833	-885.417	-885.417	-885.417	-895.833	-895.833	-895.833	-895.833	-885.417	-906.25	-885.417	-895.833	-895.833	-895.833	-906.25	-885.417	-895.833	-895.833	-895.833	-895.833	-895.833	-906.25	-895.833	-895.833
	-875	-864.583	-864.583	-864.583	-875	-875	-875	-875	-864.583	-885.417	-864.583	-875	-875	-875	-885.417	-864.583	-875	-875	-875	-875	-875	-885.417	-875	-875
	-854.167	-843.75	-843.75	-843.75	-854.167	-854.167	-854.167	-854.167	-843.75	-864.583	-843.75	-854.167	-854.167	-854.167	-864.583	-843.75	-854.167	-854.167	-854.167	-854.167	-854.167	-864.583	-854.167	-854.167
	-833.333	-822.917	-822.917	-822.917	-833.333	-833.333	-833.333	-833.333	-822.917	-843.75	-822.917	-833.333	-833.333	-833.333	-843.75	-822.917	-833.333	-833.333	-833.333	-833.333	-833.333	-843.75	-833.333	-833.333
	-812.5	-802.083	-802.083	-802.083	-812.5	-812.5	-812.5	-812.5	-802.083	-822.917	-802.083	-812.5	-812.5	-812.5	-822.917	-802.083	-812.5	-812.5	-812.5	-812.5	-812.5	-822.917	-812.5	-812.5
	-791.667	-781.25	-781.25	-781.25	-791.667	-791.667	-791.667	-791.667	-781.25	-802.083	-781.25	-791.667	-791.667	-791.667	-802.083	-781.25	-791.667	-791.667	-791.667	-791.667	-791.667	-802.083	-791.667	-791.667
	-770.833	-760.417	-760.417	-760.417	-770.833	-770.833	-770.833	-770.833	-760.417	-781.25	-760.417	-770.833	-770.833	-770.833	-781.25	-760.417	-770.833	-770.833	-770.833	-770.833	-770.833	-781.25	-770.833	-770.833
	-750	-739.583	-739.583	-739.583	-750	-750	-750	-750	-739.583	-760.417	-739.583	-750	-750	-750	-760.417	-739.583	-750	-750	-750	-750	-750	-760.417	-750	-750
	-729.167	-718.75	-718.75	-718.75	-729.167	-729.167	-729.167	-729.167	-718.75	-739.583	-718.75	-729.167	-729.167	-729.167	-739.583	-718.75	-729.167	-729.167	-729.167	-729.167	-729.167	-739.583	-729.167	-729.167
	-708.333	-697.917	-697.917	-697.917	-708.333	-708.333	-708.333	-708.333	-697.917	-718.75	-697.917	-708.333	-708.333	-708.333	-718.75	-697.917	-708.333	-708.333	-708.333	-708.333	-708.333	-718.75	-708.333	-708.333
	-687.5	-677.083	-677.083	-677.083	-687.5	-687.5	-687.5	-687.5	-677.083	-697.917	-677.083	-687.5	-687.5	-687.5	-697.917	-677.083	-687.5	-687.5	-687.5	-687.5	-687.5	-697.917	-687.5	-687.5
	-666.667	-656.25	-656.25	-656.25	-666.667	-666.667	-666.667	-666.667	-656.25	-677.083	-656.25	-666.667	-666.667	-666.667		-656.25	-666.667	-666.667	-666.667	-666.667	-666.667	-677.083	-666.667	-666.667
	-645.833	-635.417	-635.417	-635.417	-645.833	-645.833	-645.833	-645.833	-635.417	-656.25	-635.417	-645.833	-645.833	-645.833		-635.417	-645.833	-645.833	-645.833	-645.833	-645.833	-656.25	-645.833	-645.833
	-625	-614.583	-614.583	-614.583	-625	-625	-625	-625	-614.583	-635.417	-614.583	-625	-625	-625		-614.583	-625	-625	-625	-625	-625	-635.417	-625	-625
	-604.167	-593.75	-593.75	-593.75	-604.167	-604.167	-604.167	-604.167	-593.75	-614.583	-593.75	-604.167	-604.167	-604.167		-593.75	-604.167	-604.167	-604.167	-604.167	-604.167	-614.583	-604.167	-604.167
	-583.333	-572.917	-572.917	-572.917	-583.333	-583.333	-583.333	-583.333	-572.917	-593.75	-572.917	-583.333	-583.333	-583.333		-572.917	-583.333	-583.333	-583.333	-583.333	-583.333	-593.75	-583.333	-583.333
	-562.5	-552.083	-552.083	-552.083	-562.5	-562.5	-562.5	-562.5	-552.083	-572.917	-552.083	-562.5	-562.5	-562.5		-552.083	-562.5	-562.5	-562.5	-562.5	-562.5	-572.917	-562.5	-562.5
	-541.667	-531.25	-531.25	-531.25	-541.667	-541.667	-541.667	-541.667	-531.25	-552.083	-531.25	-541.667	-541.667	-541.667		-531.25	-541.667	-541.667	-541.667	-541.667	-541.667	-552.083	-541.667	-541.667
	-520.833	-510.417	-510.417	-510.417	-520.833	-520.833	-520.833	-520.833	-510.417	-531.25	-510.417	-520.833	-520.833	-520.833		-510.417	-520.833	-520.833	-520.833	-520.833	-520.833	-531.25	-520.833	-520.833
	-500	-489.583	-489.583	-489.583	-500	-500	-500	-500	-489.583	-510.417	-489.583	-500	-500	-500		-489.583	-500	-500	-500	-500	-500	-510.417	-500	-500
	-479.167	-468.75	-468.75	-468.75	-479.167	-479.167	-479.167	-479.167	-468.75	-489.583	-468.75	-479.167	-479.167	-479.167		-468.75	-479.167	-479.167	-479.167	-479.167	-479.167	-489.583	-479.167	-479.167
	-458.333	-447.917	-447.917	-447.917	-458.333	-458.333	-458.333	-458.333	-447.917	-468.75	-447.917	-458.333	-458.333	-458.333		-447.917	-458.333	-458.333	-458.333	-458.333	-458.333	-468.75	-458.333	-458.333
	-437.5	-427.083	-427.083	-427.083	-437.5	-437.5	-437.5	-437.5	-427.083	-447.917	-427.083	-437.5	-437.5	-437.5		-427.083	-437.5	-437.5	-437.5	-437.5	-437.5	-447.917	-437.5	-437.5
	-416.667	-406.25	-406.25	-406.25	-416.667	-416.667	-416.667	-416.667	-406.25	-427.083	-406.25	-416.667	-416.667	-416.667		-406.25	-416.667	-416.667	-416.667	-416.667	-416.667	-427.083	-416.667	-416.667
	-395.833	-385.417	-385.417	-385.417	-395.833	-395.833	-395.833	-395.833	-385.417	-406.25	-385.417	-395.833	-395.833	-395.833		-385.417	-395.833	-395.833	-395.833	-395.833	-395.833	-406.25	-395.833	-395.833
	-375	-364.583	-364.583	-364.583	-375	-375	-375	-375	-364.583	-385.417	-364.583	-375	-375	-375		-364.583	-375	-375	-375	-375	-375	-385.417	-375	-375
	-354.167	-343.75	-343.75	-343.75	-354.167	-354.167	-354.167	-354.167	-343.75	-364.583	-343.75	-354.167	-354.167	-354.167	-364.583	-343.75	-354.167	-354.167	-354.167	-354.167	-354.167	-364.583	-354.167	-354.167
	-333.333	-322.917	-322.917	-322.917	-333.333	-333.333	-333.333	-333.333	-322.917	-343.75	-322.917	-333.333	-333.333	-333.333	-343.75	-322.917	-333.333	-333.333	-333.333	-333.333	-333.333	-343.75	-333.333	-333.333
	-312.5	-302.083	-302.083	-302.083	-312.5	-312.5	-312.5	-312.5	-302.083	-322.917	-302.083	-312.5	-312.5	-312.5	-322.917	-302.083	-312.5	-312.5	-312.5	-312.5	-312.5	-322.917	-312.5	-312.5
	-291.667	-281.25	-281.25		-291.667	-291.667	-291.667	-291.667	-281.25	-302.083	-281.25	-291.667	-291.667	-291.667	-302.083	-281.25	-291.667	-291.667	-291.667	-291.667	-291.667	-302.083	-291.667	-291.667
	-270.833	-260.417	-260.417		-270.833	-270.833	-270.833	-270.833	-260.417	-281.25	-260.417	-270.833	-270.833	-270.833	-281.25	-260.417	-270.833	-270.833	-270.833		-270.833	-281.25	-270.833	-270.833
	-250	-239.583	-239.583		-250	-250	-250		-239.583		-239.583	-250	-250	-250	-260.417	-239.583	-250	-250	-250		-250	-260.417	-250	-250
	-229.167	-218.75					-229.167		-218.75			-229.167	-229.167		-239.583	-218.75	-229.167	-229.167	-229.167		-229.167	-239.583	-229.167	-229.167
		-197.917							-197.917			-208.333			-218.75	-197.917	-208.333					-218.75
		-177.083										-187.5			-197.917	-177.083	-187.5
		-156.25													-177.083		-166.667
		-135.417													-156.25
		-114.583
		114.583
		135.417
		156.25
		177.083													156.25	177.083	166.667
		197.917							197.917			187.5			177.083	197.917	187.5
		218.75							218.75			208.333			197.917	218.75	208.333
	229.167	239.583	239.583				229.167		239.583		239.583	229.167	229.167		218.75	239.583	229.167	229.167	229.167		229.167	218.75	229.167	229.167
	250	260.417	260.417		250	250	250		260.417		260.417	250	250	250	239.583	260.417	250	250	250		250	239.583	250	250
	270.833	281.25	281.25		270.833	270.833	270.833	270.833	281.25		281.25	270.833	270.833	270.833	260.417	281.25	270.833	270.833	270.833		270.833	260.417	270.833	270.833
	291.667	302.083	302.083	302.083	291.667	291.667	291.667	291.667	302.083	281.25	302.083	291.667	291.667	291.667	281.25	302.083	291.667	291.667	291.667	291.667	291.667	281.25	291.667	291.667
	312.5	322.917	322.917	322.917	312.5	312.5	312.5	312.5	322.917	302.083	322.917	312.5	312.5	312.5	302.083	322.917	312.5	312.5	312.5	312.5	312.5	302.083	312.5	312.5
	333.333	343.75	343.75	343.75	333.333	333.333	333.333	333.333	343.75	322.917	343.75	333.333	333.333	333.333	322.917	343.75	333.333	333.333	333.333	333.333	333.333	322.917	333.333	333.333
	354.167	364.583	364.583	364.583	354.167	354.167	354.167	354.167	364.583	343.75	364.583	354.167	354.167	354.167	343.75	364.583	354.167	354.167	354.167	354.167	354.167	343.75	354.167	354.167
	375	385.417	385.417	385.417	375	375	375	375	385.417	364.583	385.417	375	375	375	364.583	385.417	375	375	375	375	375	364.583	375	375
	395.833	406.25	406.25	406.25	395.833	395.833	395.833	395.833	406.25	385.417	406.25	395.833	395.833	395.833	385.417	406.25	395.833	395.833	395.833	395.833	395.833	385.417	395.833	395.833
	416.667	427.083	427.083	427.083	416.667	416.667	416.667	416.667	427.083	406.25	427.083	416.667	416.667	416.667	406.25	427.083	416.667	416.667	416.667	416.667	416.667	406.25	416.667	416.667
	437.5	447.917	447.917	447.917	437.5	437.5	437.5	437.5	447.917	427.083	447.917	437.5	437.5	437.5	427.083	447.917	437.5	437.5	437.5	437.5	437.5	427.083	437.5	437.5
	458.333	468.75	468.75	468.75	458.333	458.333	458.333	458.333	468.75	447.917	468.75	458.333	458.333	458.333	447.917	468.75	458.333	458.333	458.333	458.333	458.333	447.917	458.333	458.333
	479.167	489.583	489.583	489.583	479.167	479.167	479.167	479.167	489.583	468.75	489.583	479.167	479.167	479.167	468.75	489.583	479.167	479.167	479.167	479.167	479.167	468.75	479.167	479.167
	500	510.417	510.417	510.417	500	500	500	500	510.417	489.583	510.417	500	500	500	489.583	510.417	500	500	500	500	500	489.583	500	500
	520.833	531.25	531.25	531.25	520.833	520.833	520.833	520.833	531.25	510.417	531.25	520.833	520.833	520.833	510.417	531.25	520.833	520.833	520.833	520.833	520.833	510.417	520.833	520.833
	541.667	552.083	552.083	552.083	541.667	541.667	541.667	541.667	552.083	531.25	552.083	541.667	541.667	541.667	531.25	552.083	541.667	541.667	541.667	541.667	541.667	531.25	541.667	541.667
	562.5	572.917	572.917	572.917	562.5	562.5	562.5	562.5	572.917	552.083	572.917	562.5	562.5	562.5	552.083	572.917	562.5	562.5	562.5	562.5	562.5	552.083	562.5	562.5
	583.333	593.75	593.75	593.75	583.333	583.333	583.333	583.333	593.75	572.917	593.75	583.333	583.333	583.333	572.917	593.75	583.333	583.333	583.333	583.333	583.333	572.917	583.333	583.333
	604.167	614.583	614.583	614.583	604.167	604.167	604.167	604.167	614.583	593.75	614.583	604.167	604.167	604.167	593.75	614.583	604.167	604.167	604.167	604.167	604.167	593.75	604.167	604.167
	625	635.417	635.417	635.417	625	625	625	625	635.417	614.583	635.417	625	625	625	614.583	635.417	625	625	625	625	625	614.583	625	625
	645.833	656.25	656.25	656.25	645.833	645.833	645.833	645.833	656.25	635.417	656.25	645.833	645.833	645.833	635.417	656.25	645.833	645.833	645.833	645.833	645.833	635.417	645.833	645.833
	666.667	677.083	677.083	677.083	666.667	666.667	666.667	666.667	677.083	656.25	677.083	666.667	666.667	666.667	656.25	677.083	666.667	666.667	666.667	666.667	666.667	656.25	666.667	666.667
	687.5	697.917	697.917	697.917	687.5	687.5	687.5	687.5	697.917	677.083	697.917	687.5	687.5	687.5	677.083	697.917	687.5	687.5	687.5	687.5	687.5	677.083	687.5	687.5
	708.333	718.75	718.75	718.75	708.333	708.333	708.333	708.333	718.75	697.917	718.75	708.333	708.333	708.333	697.917	718.75	708.333	708.333	708.333	708.333	708.333	697.917	708.333	708.333
	729.167	739.583	739.583	739.583	729.167	729.167	729.167	729.167	739.583	718.75	739.583	729.167	729.167	729.167	718.75	739.583	729.167	729.167	729.167	729.167	729.167	718.75	729.167	729.167
	750	760.417	760.417	760.417	750	750	750	750	760.417	739.583	760.417	750	750	750	739.583	760.417	750	750	750	750	750	739.583	750	750
	770.833	781.25	781.25	781.25	770.833	770.833	770.833	770.833	781.25	760.417	781.25	770.833	770.833	770.833	760.417	781.25	770.833	770.833	770.833	770.833	770.833	760.417	770.833	770.833
	791.667	802.083	802.083	802.083	791.667	791.667	791.667	791.667	802.083	781.25	802.083	791.667	791.667	791.667	781.25	802.083	791.667	791.667	791.667	791.667	791.667	781.25	791.667	791.667
	812.5	822.917	822.917	822.917	812.5	812.5	812.5	812.5	822.917	802.083	822.917	812.5	812.5	812.5	802.083	822.917	812.5	812.5	812.5	812.5	812.5	802.083	812.5	812.5
	833.333	843.75	843.75	843.75	833.333	833.333	833.333	833.333	843.75	822.917	843.75	833.333	833.333	833.333	822.917	843.75	833.333	833.333	833.333	833.333	833.333	822.917	833.333	833.333
	854.167	864.583	864.583	864.583	854.167	854.167	854.167	854.167	864.583	843.75	864.583	854.167	854.167	854.167	843.75	864.583	854.167	854.167	854.167	854.167	854.167	843.75	854.167	854.167
	875	885.417	885.417	885.417	875	875	875	875	885.417	864.583	885.417	875	875	875	864.583	885.417	875	875	875	875	875	864.583	875	875
	895.833	906.25	906.25	906.25	895.833	895.833	895.833	895.833	906.25	885.417	906.25	895.833	895.833	895.833	885.417	906.25	895.833	895.833	895.833	895.833	895.833	885.417	895.833	895.833
	916.667	927.083	927.083	927.083	916.667	916.667	916.667	916.667	927.083	906.25	927.083	916.667	916.667	916.667	906.25	927.083	916.667	916.667	916.667	916.667	916.667	906.25	916.667	916.667
	937.5	947.917	947.917	947.917	937.5	937.5	937.5	937.5	947.917	927.083	947.917	937.5	937.5	937.5	927.083	947.917	937.5	937.5	937.5	937.5	937.5	927.083	937.5	937.5
	958.333	968.75	968.75	968.75	958.333	958.333	958.333	958.333	968.75	947.917	968.75	958.333	958.333	958.333	947.917	968.75	958.333	958.333	958.333	958.333	958.333	947.917	958.333	958.333
	979.167	989.583	989.583	989.583	979.167	979.167	979.167	979.167	989.583	968.75	989.583	979.167	979.167	979.167	968.75	989.583	979.167	979.167	979.167	979.167	979.167	968.75	979.167	979.167
	1000	1010.42	1010.42	1010.42	1000	1000	1000	1000	1010.42	989.583	1010.42	1000	1000	1000	989.583	1010.42	1000	1000	1000	1000	1000	989.583	1000	1000
	1020.83	1031.25	1031.25	1031.25	1020.83	1020.83	1020.83	1020.83	1031.25	1010.42	1031.25	1020.83	1020.83	1020.83	1010.42	1031.25	1020.83	1020.83	1020.83	1020.83	1020.83	1010.42	1020.83	1020.83
	1041.67	1052.08	1052.08	1052.08	1041.67	1041.67	1041.67	1041.67	1052.08	1031.25	1052.08	1041.67	1041.67	1041.67	1031.25	1052.08	1041.67	1041.67	1041.67	1041.67	1041.67	1031.25	1041.67	1041.67
	1062.5	1072.92	1072.92	1072.92	1062.5	1062.5	1062.5	1062.5	1072.92	1052.08	1072.92	1062.5	1062.5	1062.5	1052.08	1072.92	1062.5	1062.5	1062.5	1062.5	1062.5	1052.08	1062.5	1062.5
	1083.33	1093.75	1093.75	1093.75	1083.33	1083.33	1083.33	1083.33	1093.75	1072.92	1093.75	1083.33	1083.33	1083.33	1072.92	1093.75	1083.33	1083.33	1083.33	1083.33	1083.33	1072.92	1083.33	1083.33
	1104.17	1114.58	1114.58	1114.58	1104.17	1104.17	1104.17	1104.17	1114.58	1093.75	1114.58	1104.17	1104.17	1104.17	1093.75	1114.58	1104.17	1104.17	1104.17	1104.17	1104.17	1093.75	1104.17	1104.17
	1125	1135.42	1135.42	1135.42	1125	1125	1125	1125	1135.42	1114.58	1135.42	1125	1125	1125	1114.58	1135.42	1125	1125	1125	1125	1125	1114.58	1125	1125
	1145.83	1156.25	1156.25	1156.25	1145.83	1145.83	1145.83	1145.83	1156.25	1135.42	1156.25	1145.83	1145.83	1145.83	1135.42	1156.25	1145.83	1145.83	1145.83	1145.83	1145.83	1135.42	1145.83	1145.83
	1166.67	1177.08	1177.08	1177.08	1166.67	1166.67	1166.67	1166.67	1177.08	1156.25	1177.08	1166.67	1166.67	1166.67	1156.25	1177.08	1166.67	1166.67	1166.67	1166.67	1166.67	1156.25	1166.67	1166.67
	1187.5	1197.92	1197.92	1197.92	1187.5	1187.5	1187.5	1187.5	1197.92	1177.08	1197.92	1187.5	1187.5	1187.5	1177.08	1197.92	1187.5	1187.5	1187.5	1187.5	1187.5	1177.08	1187.5	1187.5
	1208.33		1218.75	1218.75	1208.33	1208.33	1208.33	1208.33	1218.75	1197.92	1218.75	1208.33	1208.33	1208.33	1197.92	1218.75	1208.33	1208.33	1208.33	1208.33	1208.33	1197.92	1208.33	1208.33
	1229.17		1239.58	1239.58	1229.17	1229.17	1229.17	1229.17	1239.58	1218.75	1239.58	1229.17	1229.17	1229.17	1218.75	1239.58	1229.17	1229.17	1229.17	1229.17	1229.17	1218.75	1229.17	1229.17
	1250		1260.42	1260.42	1250	1250	1250	1250	1260.42	1239.58	1260.42	1250	1250	1250	1239.58	1260.42	1250	1250	1250	1250	1250	1239.58	1250	1250
	1270.83		1281.25	1281.25	1270.83	1270.83	1270.83	1270.83	1281.25	1260.42	1281.25	1270.83	1270.83	1270.83				1270.83	1270.83	1270.83	1270.83	1260.42	1270.83	1270.83
	1291.67		1302.08	1302.08	1291.67	1291.67	1291.67	1291.67		1281.25	1302.08		1291.67	1291.67				1291.67	1291.67	1291.67	1291.67	1281.25	1291.67	1291.67
	1312.5		1322.92	1322.92	1312.5	1312.5	1312.5	1312.5		1302.08	1322.92		1312.5	1312.5				1312.5	1312.5	1312.5	1312.5	1302.08	1312.5	1312.5
				1343.75	1333.33	1333.33		1333.33		1322.92				1333.33						1333.33
				1364.58				1354.17		1343.75										1354.17
				1385.42						1364.58										1375

## Sheet: Choroid_BF_RE
	Choroidal Blood Flow (uL/mm^2/min)
Subject	1	2	3	4	5	6	7	8	9	10	11	12	*101	103	104	105	106	107	108	109	110	111	112	113
Group	C57BL/6J	C57BL/6J	C57BL/6J	C57BL/6J	C57BL/6J	C57BL/6J	C57BL/6J	C57BL/6J	C57BL/6J	C57BL/6J	C57BL/6J	C57BL/6J	DBA/2J	DBA/2J	DBA/2J	DBA/2J	DBA/2J	DBA/2J	DBA/2J	DBA/2J	DBA/2J	DBA/2J	DBA/2J	DBA/2J
				0.765993
				0.802361																0.425255
				0.744724				0.436364		0.395914					0.0816434					0.422657
			0.467558	0.673743	0.582913	0.418047		0.502513		0.319447	0.699244				0.194327					0.419033
	0.775545		0.481281	0.698197	0.631386	0.435142	0.749962	0.544973		0.311395	0.759751		0.423604	0.34445	0.326407			0.322606	0.263243	0.437277	0.0569065		0.202079	0.0829561
	0.73148		0.472118	0.773521	0.73546	0.485215	0.6873	0.515176	0.247586	0.330976	0.840787		0.424193	0.404849	0.394582			0.347746	0.315986	0.451342	0.141011	0.252601	0.199115	0.141204
	0.628878		0.464091	0.772057	0.726408	0.510642	0.635738	0.481089	0.271305	0.353103	0.848532	0.7384	0.386004	0.501528	0.341091	0.550688		0.409564	0.328098	0.456743	0.23595	0.267895	0.228297	0.154175
	0.621105		0.491071	0.716157	0.65134	0.540219	0.577761	0.443292	0.334473	0.340756	0.820884	0.654947	0.370552	0.585894	0.230054	0.593228	0.251597	0.436671	0.304692	0.427723	0.270748	0.2243	0.225269	0.254618
	0.7515		0.500484	0.679489	0.592633	0.596945	0.617054	0.4196	0.333112	0.298985	0.803833	0.583085	0.327201	0.528895	0.194652	0.607955	0.172183	0.408494	0.325788	0.425716	0.237184	0.185916	0.240576	0.277231
	0.80883	0.201824	0.474789	0.608571	0.569334	0.664054	0.626624	0.455732	0.337037	0.290383	0.77309	0.584873	0.307482	0.371926	0.219697	0.617622	0.118205	0.342196	0.3632	0.440937	0.216322	0.223255	0.305174	0.278541
	0.837784	0.293606	0.433397	0.493841	0.592101	0.720678	0.638964	0.477621	0.348943	0.345364	0.765006	0.589153	0.343418	0.386285	0.234029	0.593185	0.131125	0.371147	0.36572	0.453623	0.231027	0.256291	0.383048	0.265793
	0.882396	0.348345	0.383395	0.502787	0.58326	0.676507	0.694215	0.476714	0.406775	0.39539	0.75803	0.632556	0.337132	0.493704	0.236174	0.537005	0.193765	0.487738	0.347997	0.493888	0.265986	0.242193	0.415975	0.235384
	0.94594	0.386321	0.378287	0.588844	0.644624	0.561828	0.707594	0.536005	0.448479	0.440833	0.806156	0.730963	0.379306	0.507201	0.287387	0.50832	0.257778	0.563443	0.357182	0.534482	0.293001	0.234823	0.38796	0.257268
	0.952958	0.448839	0.433087	0.64484	0.691778	0.539787	0.669049	0.579138	0.455717	0.500787	0.796358	0.790158	0.51962	0.511438	0.371392	0.49056	0.278225	0.632103	0.409375	0.556232	0.334241	0.280328	0.372683	0.272253
	0.970363	0.539056	0.5165	0.70689	0.710789	0.620482	0.599244	0.591011	0.467757	0.51919	0.761453	0.788751	0.623785	0.539493	0.423837	0.459649	0.265677	0.587539	0.41605	0.555301	0.399346	0.338212	0.449659	0.325156
	0.983989	0.635725	0.527048	0.756586	0.67493	0.710441	0.548556	0.625715	0.450921	0.565591	0.724123	0.78273	0.714806	0.699884	0.373333	0.505828	0.224554	0.457799	0.390344	0.545986	0.426026	0.378579	0.5335	0.354469
	0.901147	0.673753	0.508496	0.698142	0.696059	0.719761	0.56079	0.665386	0.402732	0.611059	0.743274	0.790875	0.644177	0.808301	0.299456	0.588562	0.179453	0.350593	0.400543	0.556852	0.431641	0.393071	0.56744	0.305506
	0.778594	0.694647	0.48252	0.630705	0.770638	0.626206	0.595763	0.705369	0.397062	0.689276	0.796386	0.82113	0.517977	0.613613	0.311761	0.594192	0.192614	0.465825	0.45329	0.596671	0.424416	0.351969	0.578845	0.308779
	0.77361	0.726607	0.487621	0.628029	0.790383	0.520311	0.64416	0.708252	0.528396	0.717459	0.846946	0.870442	0.415119	0.575012	0.356103	0.571437	0.28498	0.666978	0.455061	0.602621	0.414073	0.427932	0.537263	0.3152
	0.857516	0.784761	0.520327	0.680763	0.764696	0.469327	0.700751	0.657739	0.634441	0.736511	0.847344	0.918393	0.353598	0.74293	0.381491	0.570005	0.322445	0.724991	0.403012	0.575868	0.387918	0.584615	0.528993	0.285781
	0.851777	0.847591	0.541192	0.738314	0.705654	0.432702	0.746801	0.586625	0.644355	0.746556	0.822755	0.944728	0.415573	0.644059	0.405432	0.523567	0.301639	0.74153	0.412445	0.535587	0.422428	0.625455	0.540745	0.284668
	0.82965	1.02971	0.547482	0.780502	0.659664	0.478142	0.804884	0.565236	0.627717	0.777656	0.802538	0.924018	0.477918	0.325131	0.381122	0.581673	0.28063	0.764613	0.500763	0.549709	0.451659	0.538177	0.58356	0.297878
	0.856968	1.14418	0.526394	0.808463	0.637679	0.636139	0.816806	0.623784	0.682344	0.891318	0.845996	0.884387	0.435415	0.244589	0.3445	0.635719	0.260912	0.810006	0.536356	0.595999	0.464189	0.424927	0.672263	0.228876
	0.830842	1.11949	0.541673	0.839218	0.56565	0.770374	0.862482	0.689785	0.700696	0.911911	0.8593	0.949862	0.506367	0.281182	0.363182	0.639999	0.286294	0.875005	0.46202	0.652227	0.411952	0.376123	0.720589	0.200821
	0.777447	1.11076	0.576746	0.853114	0.501118	0.74511	0.863286	0.721217	0.659725	0.847727	0.822197	0.971747	0.559122	0.275439	0.443667	0.665916	0.278366	0.934854	0.354849	0.683583	0.384693	0.408992	0.696156	0.282773
	0.789678	1.11628	0.648523	0.84462	0.514452	0.634259	0.826537	0.704799	0.704211	0.753518	0.782125	0.893313	0.507995	0.389768	0.474873	0.67353	0.250061	0.920623	0.336815	0.748104	0.480472	0.47474	0.619155	0.301637
	0.847021	1.00084	0.656414	0.811719	0.633782	0.547134	0.785666	0.695302	0.830531	0.751327	0.803019	1.00076	0.388716	0.575615	0.447435	0.693904	0.21645	0.931122	0.439142	0.780779	0.584551	0.591375	0.676253	0.227099
	0.859535	0.82374	0.607925	0.823393	0.816041	0.543716	0.82161	0.678567	0.791638	0.903921	0.81699	1.11498	0.303541	0.644346	0.445665	0.740204	0.259737	1.0285	0.512669	0.793864	0.654567	0.737658	0.797087	0.201565
	0.821797	0.699757	0.617161	0.88885	0.910523	0.557626	0.860774	0.647121	0.752437	0.932131	0.805269	1.13386	0.405697	0.616262	0.504458	0.777522	0.334637	1.00513	0.469443	0.720451	0.679095	0.846341	0.834553	0.25975
	0.792022	0.663003	0.679818	0.922416	0.852389	0.549771	0.863541	0.657629	0.770698	0.872966	0.834355	1.10779	0.604189	0.550263	0.50473	0.847792	0.355502	0.9409	0.363927	0.665636	0.683242	0.873133	0.842928	0.33435
	0.83923	0.584903	0.699517	0.915316	0.799087	0.54475	0.870551	0.730855	0.798905	0.832868	0.862508	1.02977	0.809913	0.481608	0.440184	0.992541	0.353079	0.937215	0.315776	0.660188	0.712634	0.823229	0.868514	0.385269
	0.879747	0.450426	0.68617	0.915503	0.8469	0.617903	0.944331	0.785936	0.7963	0.881489	0.832072	0.863835	0.911747	0.410398	0.440462	1.01816	0.396803	0.996753	0.343147	0.699037	0.657739	0.707928	0.937578	0.427956
	0.924475	0.413315	0.72408	0.960679	0.909744	0.821585	1.02423	0.842689	0.75394	0.899316	0.758205	0.716656	0.85505	0.324823	0.553061	0.952913	0.446266	0.957014	0.3888	0.724307	0.636013	0.612503	0.968029	0.519702
	0.997144	0.504587	0.814098	0.984151	0.93591	0.948218	1.04063	0.901827	0.749724	0.9001	0.746588	0.673584	0.690029	0.310555	0.630489	0.923083	0.403651	0.825736	0.442018	0.72212	0.584529	0.606468	0.989439	0.621534
	1.04017	0.636364	0.835293	0.950064	0.936329	0.919388	0.969463	0.928704	0.803966	0.826647	0.820534	0.760973	0.558569	0.382129	0.584715	0.905997	0.356681	0.807386	0.459133	0.69967	0.491765	0.681482	0.998666	0.673259
	1.03541	0.692605	0.760688	0.900782	0.931276	0.816474	0.89579	0.897773	0.839054	0.748251	0.872174	0.936758	0.531875	0.499146		0.927631	0.383605	0.834781	0.455068	0.67916	0.405849	0.75767	0.940642	0.675645
	1.00926	0.701379	0.70219	0.920233	0.902429	0.83894	0.8202	0.915121	0.803064	0.731536	0.853492	0.962658	0.610538	0.601502		0.975549	0.48123	0.783291	0.458625	0.682693	0.367527	0.685298	0.926766	0.698512
	0.970233	0.76028	0.700577	1.00173	0.91643	0.967561	0.788373	0.893279	0.731736	0.767082	0.910385	0.865839	0.728339	0.547096		0.894579	0.586872	0.748351	0.515278	0.69965	0.414333	0.635159	1.02759	0.588251
	0.982602	0.853667	0.785737	1.0314	0.927951	1.024	0.802486	0.848284	0.727461	0.833041	0.953151	0.768909	0.835261	0.424621		0.801878	0.557763	0.905045	0.541479	0.6666	0.451176	0.726137	1.10079	0.378647
	1.06327	0.874046	0.90736	1.05295	0.894255	1.02278	0.838986	0.856651	0.817833	0.83794	0.839813	0.720306	1.01538	0.390419		0.82933	0.44881	1.06159	0.520402	0.613217	0.412672	0.739652	1.00503	0.289145
	1.10748	0.842981	0.915294	1.03568	0.839258	1.04934	0.886619	0.910134	0.937102	0.827005	0.835484	0.842728	1.04367	0.504986		0.918262	0.429296	1.03141	0.467847	0.593024	0.400955	0.777503	0.913947	0.376553
	1.07921	0.855018	0.905447	1.01881	0.875086	1.08137	0.916011	0.930645	1.02899	0.83471	0.953594	0.953867	0.794628	0.575754		0.977027	0.594875	0.842338	0.430731	0.647978	0.446579	0.718437	0.934771	0.487179
	1.09453	0.87832	0.892484	0.995382	0.984407	1.0989	0.943997	0.909794	1.06527	0.760706	1.02085	0.92721	0.686547	0.598788		0.94671	0.760824	0.692132	0.522074	0.724895	0.517111	0.523553	1.02999	0.472052
	1.20465	0.865657	0.905596	0.898698	1.07434	1.06756	0.970673	0.865159	1.06975	0.763574	1.07681	0.897017	0.771334	0.66144		0.834088	0.815938	0.701764	0.594679	0.781893	0.594158	0.474834	1.04172	0.352985
	1.22512	0.863845	0.976549	0.793925	1.07017	1.10329	1.03619	0.817948	1.0993	0.801573	1.10945	0.860304	0.830488	0.599413		0.75242	0.758481	0.807761	0.544198	0.83446	0.706209	0.630622	0.998477	0.291223
	1.00675	0.908009	1.03919	0.814571	0.940482	1.13379	1.11387	0.80466	1.09178	0.781451	1.05341	0.89125	0.846075	0.520385		0.730831	0.699069	0.84599	0.438873	0.784467	0.807207	0.652364	1.04002	0.380623
	0.971937	0.969039	1.06551	0.985804	0.810403	1.05847	1.15735	0.814291	1.09807	0.734831	0.970449	0.966187	0.830836	0.603208		0.728423	0.638557	0.75728	0.388861	0.679711	0.834178	0.580076	1.10878	0.460917
	1.05505	1.04531	1.04134	1.12549	0.769139	0.964881	1.1109	0.844856	1.10884	0.750898	0.970772	0.971535	1.04235	0.743773		0.751034	0.557561	0.667942	0.409171	0.666858	0.851994	0.575108	1.05315	0.463287
	1.0206	1.08571	1.01305	1.13791	0.781997	0.989536	1.08511	0.865113	1.11457	0.770591	0.995479	0.940426	1.27721	0.724857		0.902784	0.528561	0.669474	0.403803	0.760566	0.891195	0.625275	0.977821	0.504989
	1.01724	1.06896	0.984951	1.13278	0.849536	1.10493	1.16184	0.820384	1.11654	0.797884	0.958054	0.925615	1.26735	0.624018		1.10292	0.505842	0.741251	0.383213	0.874229	0.781196	0.674956	0.94701	0.596944
	1.09607	1.10173	1.01321	1.16561	0.943339	1.1526	1.25096	0.764747	1.14308	0.844456	0.929537	0.947098	0.997988	0.491716	0.550655	1.18098	0.398507	0.918746	0.426228	1.0306	0.628983	0.65513	0.9689	0.575787
	1.14337	1.29426	1.09495	1.2034	1.01765	1.11634	1.29513	0.820774	1.21054	0.908867	0.953895	0.944459	0.750107	0.366221	0.580521	1.10119	0.387699	1.04736	0.488679	1.17057	0.599054	0.678793	0.963654	0.459444
	1.19507	1.42961	1.10322	1.147	1.11263	1.09748	1.26419	0.973993	1.29479	0.926796	1.00127	0.850135	0.786467	0.39942	0.660257	1.03896	0.493933	1.07608	0.480347	1.23895	0.659702	0.758072	0.975923	0.293073
	1.25527	1.30779	1.04693		1.20491	1.06105	1.14085	1.05835	1.24364	0.958951	1.01071	0.798315	0.857296	0.587729	0.733409	1.08997	0.51961	1.07615	0.429367	1.30156	0.740276	0.823994	1.04584	0.194225
	1.31475	1.13792	1.06341		1.19427	1.04966	1.08637	1.07535	1.19868	0.960579	0.96114	0.825962	1.12148	0.80316	0.769743	1.13578	0.490177	1.09446	0.418977		0.823257	0.813639	1.1686	0.386676
	1.26578	1.10808	1.18093		1.07378	1.04154	1.15228		1.25801		0.959562	0.830775	1.2375	0.891337	0.730786	1.15989	0.490224	1.05878	0.374072		0.940501	0.787502	1.26811	0.557571
	1.19111	1.2727					1.30596		1.31276			0.743141	1.13243		0.641826	1.30362	0.686689	1.06326	0.34947		1.00491	0.903121	1.19889	0.53864
		1.43814							1.3593			0.650762			0.610623	1.4875	0.823554					1.07892
		1.46615										0.664756			0.722419	1.51463	0.770029
		1.38617													0.765537		0.686159
		1.2849													0.744171
		1.2658
		1.34582
		1.34025
		1.41822
		1.47607													0.621088	0.837809	0.523444
		1.47822							1.26549			0.905074			0.631803	0.866333	0.650751
		1.35518							1.1603			0.926074			0.625089	0.855215	0.784499
	1.13528	1.2537	1.15368				1.43089		1.16739		1.12193	0.91781	0.789377		0.694117	0.757928	0.902045	0.767066	0.608797		0.83596	1.13438	1.1355	0.809663
	1.28612	1.22219	1.18845		1.28749	0.785158	1.54969		1.25028		1.15189	0.948696	0.718153	0.447646	0.691378	0.776177	0.969547	0.682051	0.593395		0.805605	1.18627	1.0693	0.826462
	1.39266	1.06794	1.20181		1.26924	0.814822	1.60385	0.852234	1.25439		1.18486	0.98942	0.617269	0.539854	0.640261	0.877366	0.899091	0.611952	0.550105		0.790752	1.24199	1.02474	0.767021
	1.40381	0.909553	1.13135	0.922216	1.20094	0.822435	1.55936	0.925148	1.24746	1.11681	1.18808	0.954738	0.709161	0.601692	0.672911	0.863892	0.73236	0.543829	0.459685	0.727225	0.825485	1.27366	1.00006	0.658549
	1.30344	0.873108	1.04206	0.94242	1.09101	0.823454	1.40445	1.03881	1.23615	1.15762	1.19653	0.898889	0.799848	0.731465	0.609512	0.777048	0.617218	0.606123	0.419014	0.873135	0.812447	1.2183	1.00793	0.570098
	1.18314	0.921278	0.94986	1.00693	1.03496	0.859482	1.25039	0.961191	1.19113	1.12194	1.19438	0.876288	0.780492	0.718135	0.622205	0.70926	0.584779	0.634603	0.416207	0.967251	0.763516	1.19757	1.03571	0.500758
	1.08768	0.963535	0.879427	1.02201	1.06491	0.920448	1.18851	0.808358	1.12676	1.02603	1.20815	0.880325	0.749307	0.743217	0.613381	0.697942	0.611012	0.630542	0.391548	0.998704	0.737533	1.27701	1.01928	0.483201
	0.995096	0.926557	0.905906	0.996877	1.15335	0.916694	1.15641	0.81395	1.08699	0.891102	1.30401	0.922096	0.69966	0.821596	0.637381	0.758146	0.699417	0.669835	0.368434	0.997618	0.741753	1.29607	0.974424	0.569753
	0.949927	0.87835	0.931874	0.996549	1.2389	0.868486	1.1963	0.852498	1.09972	0.811189	1.39035	0.955864	0.711706	0.83213	0.626801	0.798455	0.752203	0.721031	0.40454	1.03678	0.705362	1.23804	0.974714	0.578129
	0.96445	0.861461	0.92727	1.03542	1.16809	0.747896	1.3046	0.949481	1.07594	0.904417	1.37036	1.05789	0.760065	0.733704	0.560857	0.719854	0.748325	0.759235	0.492637	1.11129	0.733681	1.05288	1.02077	0.539898
	0.985582	0.891561	0.864317	1.06565	1.10403	0.718546	1.39198	0.979392	0.964408	1.08317	1.31385	1.10807	0.794355	0.659221	0.522035	0.670059	0.779482	0.817815	0.546267	1.16195	0.877783	0.899492	1.04713	0.541601
	0.993334	0.965414	0.787826	1.09135	1.06276	0.779597	1.48196	0.96059	0.852491	1.17973	1.30657	1.01487	0.815669	0.639629	0.51086	0.747641	0.771343	0.812122	0.508426	1.13953	1.06301	1.02387	0.974508	0.59596
	0.993593	1.10281	0.785498	1.06031	0.981908	0.797708	1.49538	0.970416	0.78019	1.10237	1.29922	0.848608	0.796815	0.638412	0.530805	0.867341	0.767488	0.834534	0.448036	1.05758	1.2826	1.1382	0.910226	0.668599
	0.934232	1.18333	0.852886	0.977293	0.945931	0.792198	1.28648	0.976203	0.830313	0.99277	1.3401	0.773055	0.766971	0.686439	0.529775	0.956481	0.783048	0.880077	0.42935	0.960633	1.39069	1.13489	0.862588	0.646097
	0.875535	1.13727	0.835832	0.921271	0.950074	0.788355	1.13097	0.985376	0.932608	0.977613	1.25183	0.885091	0.714792	0.704283	0.467674	0.895188	0.79077	0.911052	0.4275	0.972706	1.408	1.04079	0.853649	0.592237
	0.906032	1.06933	0.859546	0.909979	1.03162	0.973503	1.16539	0.984673	1.03927	0.959545	1.11289	1.06223	0.66662	0.687979	0.401968	0.86936	0.848276	0.927519	0.43595	1.06091	1.36425	0.922508	0.870104	0.573769
	0.953596	0.971055	0.949005	0.93227	1.15347	1.10214	1.2551	0.973755	1.04584	0.918741	1.06926	1.11869	0.752029	0.715182	0.386912	0.801937	0.813821	0.912771	0.442374	1.12483	1.32336	0.774402	0.842868	0.619241
	0.981991	0.938763	1.00127	0.964685	1.26453	1.08296	1.3788	0.972107	0.964465	0.925989	1.11061	1.01626	0.923119	0.808731	0.438842	0.742262	0.695052	0.896967	0.441514	1.11697	1.24977	0.68636	0.805859	0.778554
	0.981608	1.01162	0.998196	1.03216	1.20177	0.980646	1.49497	0.961211	0.876809	0.9458	1.17551	0.911085	1.01725	0.71975	0.550747	0.632555	0.687121	0.902817	0.426973	1.03468	1.17327	0.671081	0.772675	0.892048
	0.865837	1.07136	0.92643	1.01948	1.03265	0.90388	1.49954	0.951439	0.846013	0.958301	1.15749	0.897902	0.609468	0.530519	0.604667	0.570739	0.651566	0.893101	0.386248	0.969945	1.08736	0.710037	0.753979	0.8596
	0.802459	1.08413	0.893174	0.951975	0.907401	0.900143	1.34253	0.901635	0.975408	0.970667	1.12516	0.953073	0.494932	0.418324	0.579442	0.603366	0.599397	0.85817	0.351054	0.908595	1.01134	0.824204	0.791749	0.788599
	0.830697	1.08921	0.904653	0.963253	0.939694	0.949996	1.14983	0.851814	1.12302	0.922514	1.15081	1.04351	0.785575	0.414247	0.556851	0.626367	0.581652	0.83994	0.309974	0.840283	0.958047	0.846322	0.807668	0.66974
	0.880401	1.08913	0.91583	0.994647	1.03285	0.977791	1.06132	0.902254	1.11095	0.866996	1.18704	1.05621	0.912595	0.495628	0.565991	0.652894	0.632363	0.876528	0.286974	0.8057	0.954689	0.814083	0.740025	0.489058
	0.950607	1.12295	0.944581	1.04126	1.07136	0.934644	1.05949	1.02092	1.1098	0.847769	1.21823	0.979517	0.810844	0.566096	0.594964	0.66555	0.769708	0.942398	0.299957	0.793347	0.97859	0.822936	0.664828	0.398684
	0.995742	1.15278	0.998221	1.0392	1.10465	0.891626	1.11056	1.0541	1.11126	0.827737	1.24437	0.881942	0.608615	0.570536	0.632132	0.670907	0.801892	0.970136	0.321499	0.843321	0.990927	0.861324	0.670725	0.431022
	1.09575	1.1431	1.01402	0.96992	1.12731	0.898512	1.20297	1.03319	1.09389	0.768485	1.23838	0.798946	0.567644	0.497483	0.65869	0.667279	0.752973	0.978351	0.367604	0.959994	0.974518	0.894456	0.690318	0.600279
	1.17257	1.12542	0.995691	0.874371	1.11997	0.883419	1.21074	0.986565	1.05092	0.735375	1.23875	0.780979	0.612927	0.403573	0.621504	0.651494	0.811693	0.947667	0.420964	1.0112	0.928249	0.871853	0.714648	0.684335
	1.14875	0.99263	0.950682	0.911268	1.10113	0.889808	1.10364	0.892194	1.01621	0.708571	1.2587	0.824039	0.715394	0.341442	0.572228	0.628816	0.81843	0.908774	0.482255	0.981149	0.870763	0.881766	0.715794	0.708388
	1.02708	0.92291	0.995134	0.925265	1.04099	0.858131	1.07091	0.884715	1.04731	0.737199	1.18873	0.834337	0.7398	0.291977	0.503109	0.615623	0.81165	0.896916	0.530344	0.882106	0.863008	0.883011	0.704195	0.676291
	0.91105	0.937878	1.01539	0.890465	0.973608	0.800136	1.11279	0.897052	1.09396	0.820418	1.17818	0.831578	0.674798	0.314464	0.416619	0.579195	0.854342	0.859086	0.544291	0.702307	0.897798	0.858691	0.69069	0.596335
	0.860712	0.989185	0.91969	0.835424	0.963464	0.867726	1.18898	0.837545	1.16277	0.831199	1.17835	0.822005	0.597358	0.382862	0.42572	0.559932	0.874656	0.871624	0.545468	0.65213	0.869081	0.813173	0.74629	0.57492
	0.881148	1.00424	0.886387	0.793536	0.969043	0.92235	1.12259	0.804871	1.18083	0.77477	1.15387	0.794191	0.580286	0.367238	0.536055	0.500849	0.847337	0.891714	0.528989	0.709651	0.758005	0.548462	0.792896	0.623928
	0.970723	0.977469	0.928001	0.781837	0.934417	0.920832	1.09776	0.770171	1.17444	0.708587	1.15755	0.784967	0.593448	0.374079	0.597125	0.504502	0.814854	0.788509	0.509567	0.742033	0.709887	0.502714	0.792749	0.662608
	1.01576	0.957138	0.97523	0.859936	0.893194	0.940799	1.086	0.775856	1.129	0.643405	1.09264	0.754255	0.580961	0.461488	0.531993	0.584104	0.719787	0.638163	0.520357	0.770385	0.75853	0.627305	0.779964	0.694517
	0.937176	0.970399	1.05721	0.916537	0.893783	0.84176	1.04232	0.800753	1.07401	0.640994	1.03958	0.717354	0.555509	0.486542	0.48409	0.565528	0.641899	0.610126	0.551997	0.712598	0.840138	0.732513	0.788337	0.726995
	0.90261	0.995304	1.06205	0.901535	0.967964	0.782503	1.01035	0.844263	1.03578	0.678794	1.06458	0.642864	0.535974	0.533473	0.453448	0.51564	0.60897	0.683601	0.556834	0.78881	0.842457	0.710211	0.817289	0.724359
	0.883382	1.00348	0.963427	0.887706	1.0767	0.790361	1.07082	0.857719	0.999611	0.703643	1.052	0.585744	0.468805	0.606565	0.461791	0.523966	0.609848	0.787392	0.514429	0.892038	0.72334	0.70782	0.816041	0.727314
	0.860664	1.00903	0.896667	0.858329	1.19284	0.771501	1.09793	0.810719	0.979784	0.721024	1.05561	0.527708	0.38361	0.621104	0.462994	0.628267	0.621702	0.84152	0.430617	0.892074	0.636895	0.768158	0.792922	0.653997
	0.872038	1.02914	0.882427	0.857003	1.13932	0.821347	1.03496	0.762712	0.956899	0.704403	1.07852	0.545055	0.377789	0.623421	0.434195	0.707132	0.652398	0.81754	0.35453	0.851506	0.610902	0.738994	0.792554	0.608155
	0.875685	1.05215	0.855946	0.835652	1.06766	0.889197	0.961783	0.726477	0.893927	0.690337	1.02488	0.651663	0.38817	0.541625	0.433521	0.731502	0.699888	0.763179	0.415755	0.800287	0.614948	0.596613	0.739417	0.695845
	0.966075	1.0137	0.848942	0.846586	1.0607	0.868765	0.925672	0.731849	0.854073	0.718096	0.978114	0.67905	0.451429	0.450114	0.478872	0.692023	0.719743	0.761864	0.484753	0.750458	0.641687	0.477793	0.681107	0.784571
	1.012	0.924469	0.824644	0.880469	1.08253	0.846042	0.947615	0.793071	0.794415	0.729899	0.955455	0.595016	0.528866	0.482205	0.507717	0.635286	0.704063	0.773772	0.486168	0.73129	0.651922	0.476583	0.622196	0.828027
	1.04495	0.898792	0.734175	0.901141	1.07624	0.79818	1.06157	0.82503	0.821508	0.720637	0.925396	0.572157	0.565676	0.55878	0.498057	0.586823	0.627142	0.755026	0.474932	0.733108	0.643841	0.516491	0.605152	0.813075
	1.11095	0.985446	0.699736	0.895267	0.978987	0.756274	1.05921	0.755759	0.844932	0.712058	0.887293	0.594015	0.534798	0.615824	0.481205	0.579977	0.587329	0.781415	0.46591	0.768563	0.646728	0.548856	0.661499	0.663005
	1.09414	1.11891	0.707145	0.834525	0.901698	0.762567	0.981753	0.714942	0.75517	0.648397	0.855136	0.607182	0.427306	0.62867	0.474634	0.537423	0.540613	0.830089	0.496781	0.808991	0.661591	0.53559	0.690651	0.528973
	1.0004	1.17409	0.739714	0.789006	0.964325	0.769227	1.02244	0.703452	0.631242	0.585185	0.876192	0.621269	0.32714	0.604898	0.440205	0.519018	0.5612	0.866214	0.573784	0.828769	0.685326	0.52177	0.675872	0.486526
	0.908051	1.10429	0.750319	0.813956	1.06035	0.753503	1.06399	0.743096	0.526132	0.5505	0.928466	0.643856	0.313827	0.514509	0.366504	0.527991	0.657547	0.933232	0.598137	0.825284	0.710414	0.571033	0.662682	0.485772
	0.837219		0.765948	0.845944	1.06052	0.771461	0.992897	0.767228	0.485917	0.581393	0.955375	0.614265	0.345585	0.470637	0.297447	0.534368	0.710459	0.897583	0.564417	0.788314	0.725538	0.59553	0.672568	0.513504
	0.848411		0.791681	0.858053	0.960239	0.739439	0.907432	0.716638	0.415993	0.651959	0.916941	0.560933	0.341914	0.528223	0.293309	0.54998	0.681835	0.823016	0.441775	0.745569	0.72928	0.588293	0.68796	0.493053
	0.891626		0.841635	0.833435	0.841237	0.66741	0.865856	0.671572	0.454949	0.638963	0.873221	0.504172	0.389296	0.542773	0.332947	0.494763	0.720062	0.811105	0.342184	0.744263	0.686308	0.591162	0.71678	0.463558
	0.949518		0.857028	0.813008	0.724654	0.606369	0.87793	0.627694	0.520338	0.571009	0.863459	0.467908	0.481317	0.608642				0.742813	0.308302	0.749624	0.64742	0.697786	0.717721	0.474452
	0.973627		0.812223	0.793336	0.663467	0.58683	0.897287	0.639286		0.52122	0.852328		0.568803	0.651314				0.688566	0.32527	0.713683	0.643295	0.776117	0.65669	0.506412
	1.00205		0.811947	0.739553	0.671482	0.610768	0.881091	0.647732		0.499078	0.856347		0.62494	0.650562				0.684001	0.340604	0.688414	0.648429	0.756888	0.609378	0.556452
				0.696299	0.657562	0.621565		0.666568		0.541418				0.619683						0.709827
				0.661898				0.709666		0.573439										0.745111
				0.631062						0.522953										0.743594

## Sheet: Retina_BF_RE
	Retinal Blood Flow (uL/mm^2/min)
Subject	1	2	3	4	5	6	7	8	9	10	11	12	*101	103	104	105	106	107	108	109	110	111	112	113
Group	C57BL/6J	C57BL/6J	C57BL/6J	C57BL/6J	C57BL/6J	C57BL/6J	C57BL/6J	C57BL/6J	C57BL/6J	C57BL/6J	C57BL/6J	C57BL/6J	DBA/2J	DBA/2J	DBA/2J	DBA/2J	DBA/2J	DBA/2J	DBA/2J	DBA/2J	DBA/2J	DBA/2J	DBA/2J	DBA/2J
				0.073202
				0.0703927																0.113777
				0.129933				0.0372996		0.123876					0.246044					0.0977645
			0.233839	0.152661	0.17778	0.512115		0.0759527		0.126013	0.191555				0.272511					0.0696864
	0.37181		0.242417	0.144303	0.1756	0.463016	0.189779	0.149925		0.127337	0.213946		0.0544897	0.140944	0.234302			0.309823	0.0820426	0.0407444	0.348718		0.194933	-0.0165619
	0.304094		0.227808	0.184267	0.172365	0.459863	0.179819	0.136899	0.24862	0.0853234	0.227477		0.0277333	0.260731	0.187945			0.280953	0.0930657	0.044362	0.326484	0.157192	0.23206	-0.0696929
	0.239658		0.158405	0.232516	0.195739	0.444945	0.174244	0.106694	0.267652	0.110506	0.257312	0.370379	0.0477632	0.350259	0.177812	0.239253		0.186046	0.0877959	0.085383	0.300694	0.118374	0.259185	-0.051699
	0.223903		0.124055	0.238947	0.227434	0.426023	0.245875	0.113323	0.228473	0.156628	0.248795	0.342178	0.0598722	0.319054	0.172684	0.176099	0.0157268	0.136665	0.0817527	0.0774817	0.281619	0.0674054	0.289392	-0.0888842
	0.249479		0.135104	0.265076	0.240038	0.376811	0.26022	0.124219	0.19969	0.130899	0.237494	0.251761	0.0112468	0.255561	0.136434	0.109329	0.0681158	0.157714	0.0792932	0.047604	0.282898	0.0356057	0.289183	-0.138222
	0.25228	0.264562	0.148264	0.273565	0.232834	0.354447	0.247696	0.138902	0.214299	0.0649164	0.301336	0.224193	-0.116019	0.213058	0.107298	0.0892825	0.130085	0.226094	0.0841745	0.0742348	0.298628	0.0162548	0.262326	0.0131492
	0.280084	0.266726	0.175539	0.260071	0.217984	0.381713	0.297209	0.137854	0.254972	0.0431905	0.313111	0.273694	-0.195999	0.178291	0.121555	0.0643677	0.136518	0.25939	0.119789	0.139727	0.273732	0.0199497	0.198318	0.205486
	0.337003	0.235766	0.175781	0.255808	0.158533	0.335457	0.379624	0.118101	0.306982	0.0912683	0.250096	0.35361	-0.131632	0.115361	0.163578	0.0287354	0.117869	0.238851	0.0999052	0.166769	0.210742	0.0547796	0.142675	0.188741
	0.39431	0.20587	0.154251	0.206347	0.135546	0.177869	0.413359	0.106754	0.302126	0.159875	0.20856	0.413115	0.132857	0.0886699	0.1935	0.0471227	0.0953671	0.298377	0.0767719	0.140578	0.214732	0.157152	0.167266	0.0664362
	0.348888	0.240582	0.186011	0.168779	0.158418	0.0833611	0.366963	0.123083	0.251568	0.17008	0.235171	0.418505	0.226131	0.0765529	0.20231	0.139418	0.183178	0.368889	0.0616653	0.114693	0.281419	0.234411	0.215422	-0.0443775
	0.20175	0.254166	0.209244	0.217905	0.177695	0.126278	0.279859	0.152203	0.182043	0.169039	0.259445	0.36403	0.173771	0.0346379	0.238536	0.246672	0.2743	0.346359	0.0269552	0.123351	0.323599	0.199736	0.199238	-0.107045
	0.102421	0.202752	0.207987	0.291656	0.177362	0.168908	0.255332	0.17704	0.112243	0.16332	0.263889	0.28607	0.18405	0.0869691	0.283963	0.296771	0.198831	0.284663	0.0519955	0.130984	0.288511	0.140148	0.120705	-0.0575542
	0.0783353	0.164715	0.189396	0.302679	0.126738	0.148315	0.301846	0.127195	0.128055	0.140867	0.264458	0.255608	0.106754	0.189487	0.258601	0.267639	0.0345833	0.222127	0.0885176	0.100203	0.215281	0.149494	0.0489782	0.0459898
	0.0924928	0.113303	0.217177	0.229048	0.138501	0.141508	0.304742	0.0118247	0.232341	0.117789	0.28092	0.248621	0.103019	0.127507	0.160223	0.227115	-0.0667077	0.160025	0.082105	0.0947128	0.184829	0.185165	0.031283	0.0804116
	0.203208	0.0678049	0.259063	0.215511	0.245116	0.22447	0.217484	-0.00523656	0.370021	0.139645	0.267429	0.250573	0.278096	0.0566879	0.124347	0.220746	-0.0169202	0.134072	0.0994842	0.122756	0.230198	0.193456	0.049866	0.0026223
	0.313363	0.100552	0.264034	0.294696	0.309334	0.310098	0.177059	0.0953921	0.376628	0.158865	0.239446	0.255614	0.354369	0.0984564	0.224721	0.238012	0.0717227	0.144532	0.127509	0.141441	0.243428	0.205074	0.113355	0.00936641
	0.300278	0.12793	0.23312	0.329562	0.302649	0.306346	0.270442	0.165204	0.27739	0.139144	0.248642	0.286873	0.264572	0.0744721	0.320836	0.328398	0.0332753	0.138462	0.0948822	0.1618	0.247804	0.184626	0.176865	0.0657749
	0.285851	0.115617	0.164388	0.312827	0.23002	0.227202	0.341884	0.166877	0.254614	0.146443	0.278329	0.321021	0.21826	-0.00307116	0.281283	0.378944	-0.111595	0.114881	0.0677931	0.184414	0.278648	0.176252	0.174704	0.0503284
	0.34622	0.15635	0.155963	0.296482	0.123268	0.163046	0.312439	0.15935	0.263876	0.174396	0.302232	0.339524	0.305902	-0.0354679	0.1375	0.280543	-0.159815	0.0451686	0.0733042	0.219083	0.251289	0.17298	0.191432	0.0291372
	0.398684	0.19872	0.18028	0.266453	0.101145	0.130941	0.250606	0.181664	0.257664	0.154138	0.278812	0.325622	0.241824	0.0457602	0.0813845	0.104121	-0.0290211	0.0321107	0.0812849	0.220514	0.16391	0.165277	0.236625	0.00443667
	0.380547	0.22878	0.18327	0.225836	0.175482	0.1349	0.214363	0.21223	0.171037	0.106657	0.246902	0.302028	0.0694441	0.171025	0.161901	0.0533556	0.0840686	0.163261	0.0589654	0.196585	0.0991095	0.185702	0.258312	-0.0253962
	0.358859	0.254508	0.176379	0.163516	0.208118	0.181609	0.236156	0.236718	0.121563	0.132468	0.252565	0.27009	0.0244395	0.17857	0.235906	0.129086	0.0895123	0.232902	0.0320067	0.217641	0.116756	0.18012	0.24881	-0.0673431
	0.390612	0.247288	0.147195	0.112714	0.226325	0.210907	0.351094	0.205571	0.155435	0.170474	0.280906	0.260617	0.157019	0.0686859	0.229732	0.13359	0.0501272	0.190203	0.0359164	0.249539	0.227809	0.188185	0.224551	-0.118596
	0.395577	0.179368	0.140316	0.118275	0.287435	0.207908	0.389173	0.140224	0.1341	0.132585	0.279411	0.305843	0.28481	-0.0310285	0.188503	0.0679557	0.0138987	0.14332	0.059165	0.231243	0.359259	0.158392	0.235711	-0.0981267
	0.369152	0.128602	0.143498	0.176431	0.243699	0.234932	0.357138	0.113505	0.114878	0.11309	0.242278	0.281152	0.356038	-0.0257222	0.219165	0.0239906	0.0916187	0.175625	0.0835994	0.186113	0.350095	0.135892	0.259805	0.0164557
	0.340351	0.128422	0.1541	0.209978	0.117115	0.286224	0.36987	0.13152	0.199196	0.114007	0.238615	0.191371	0.437712	0.147297	0.282234	0.0280055	0.237364	0.22021	0.09834	0.194191	0.297185	0.168774	0.202104	0.0833236
	0.30038	0.12777	0.170009	0.204988	0.12019	0.31262	0.438505	0.139526	0.279837	0.143925	0.30322	0.0639779	0.438458	0.297305	0.272632	0.0705304	0.255365	0.246619	0.129077	0.259932	0.337246	0.224991	0.148861	0.0512162
	0.212127	0.134116	0.194656	0.204332	0.241834	0.329064	0.482635	0.169475	0.266383	0.142324	0.390351	-0.0127541	0.423339	0.304066	0.197227	0.0941913	0.187376	0.290889	0.153785	0.262455	0.393732	0.221781	0.14933	0.0926043
	0.164428	0.163394	0.219928	0.181474	0.312851	0.323252	0.41898	0.203467	0.200636	0.169869	0.414721	0.0317568	0.383002	0.255786	0.170772	0.106858	0.176174	0.266776	0.130334	0.224858	0.404717	0.150305	0.188873	0.283843
	0.24492	0.219461	0.193093	0.147617	0.282339	0.276623	0.354783	0.231888	0.158044	0.188955	0.364282	0.162473	0.281568	0.221665	0.210909	0.0852143	0.233204	0.186817	0.0837517	0.21856	0.298819	0.184182	0.19881	0.37256
	0.395812	0.252464	0.138238	0.133161	0.228511	0.211572	0.325901	0.230071	0.171541	0.190129	0.328864	0.268943	0.204968	0.181491	0.222726	0.0341141	0.204979	0.128476	0.0345683	0.225999	0.213934	0.255026	0.220404	0.210367
	0.419236	0.246684	0.118733	0.116176	0.197832	0.151826	0.317297	0.20676	0.158989	0.194819	0.328795	0.254536	0.247343	0.133631		0.0325111	0.0623372	0.137346	-0.00335891	0.214995	0.240904	0.266442	0.231292	0.0543949
	0.267912	0.185895	0.20785	0.0952235	0.209752	0.15422	0.321187	0.136591	0.11966	0.174542	0.315923	0.169632	0.325342	0.101304		0.114062	0.0190535	0.108597	0.0170077	0.163976	0.274401	0.223388	0.199538	0.0887653
	0.20021	0.127812	0.323508	0.103806	0.220905	0.210466	0.320349	0.133002	0.130199	0.157613	0.280384	0.0336484	0.373745	0.111039		0.202028	0.0712375	0.032279	0.0540852	0.161291	0.271867	0.156217	0.135441	0.206394
	0.284146	0.125881	0.325549	0.128058	0.139133	0.222789	0.272484	0.206423	0.165747	0.179786	0.251529	-0.0335397	0.387494	0.110561		0.204407	0.090504	0.00645216	0.048198	0.225056	0.292734	0.147557	0.0588944	0.17721
	0.343049	0.175668	0.26474	0.143692	0.0558185	0.212304	0.257152	0.267684	0.172815	0.209059	0.229414	0.00878892	0.315628	0.115327		0.136983	0.0907684	0.0456517	-0.00456638	0.216769	0.378175	0.262318	0.0586674	0.0182507
	0.324591	0.191044	0.232042	0.140685	0.094811	0.246091	0.289193	0.22531	0.157097	0.244803	0.199044	0.0740574	0.311389	0.192426		0.127032	0.169943	0.124187	-0.0382929	0.194314	0.437165	0.278008	0.144634	-0.0662537
	0.339844	0.181365	0.208606	0.116301	0.145023	0.343676	0.332701	0.194261	0.161278	0.281262	0.159382	0.102314	0.440724	0.291851		0.212996	0.27289	0.201804	0.0156161	0.208385	0.374317	0.261241	0.274283	-0.0106848
	0.417656	0.173523	0.180772	0.117946	0.181306	0.349543	0.394328	0.187458	0.152584	0.259159	0.183485	0.1011	0.435394	0.31993		0.238137	0.328538	0.25207	0.103283	0.179905	0.277381	0.228666	0.369665	0.0689249
	0.496986	0.174203	0.201048	0.143548	0.204621	0.285863	0.446452	0.202499	0.141027	0.198768	0.220337	0.0638158	0.325143	0.266557		0.148505	0.361046	0.326385	0.170639	0.140493	0.275816	0.21854	0.363417	0.0545352
	0.467104	0.19348	0.230054	0.107688	0.217139	0.306533	0.425447	0.199676	0.151414	0.146206	0.216961	0.0362713	0.297782	0.190525		0.0828548	0.336241	0.441326	0.185597	0.155507	0.374753	0.280221	0.287997	-0.00141159
	0.371538	0.228662	0.225798	0.0428535	0.267013	0.341544	0.358697	0.173594	0.189482	0.265915	0.166244	0.0609776	0.386867	0.135031		0.0959643	0.222898	0.507401	0.126436	0.192126	0.407868	0.332154	0.250379	-0.0137915
	0.315962	0.242935	0.21383	0.00224475	0.347811	0.322143	0.327973	0.135222	0.18648	0.343933	0.121277	0.0924124	0.42685	0.114464		0.141606	0.0643153	0.43409	0.0671662	0.169533	0.379723	0.314478	0.292403	0.0915078
	0.31374	0.190536	0.227773	0.0396739	0.438957	0.264422	0.374155	0.101087	0.187828	0.334449	0.126453	0.120527	0.279278	0.142799		0.154685	-0.000235723	0.293965	0.0383163	0.153048	0.389934	0.24273	0.355003	0.249613
	0.33185	0.185216	0.263444	0.102268	0.449379	0.201842	0.413354	0.103745	0.232852	0.257847	0.176803	0.148649	0.137728	0.196478		0.146551	0.0385351	0.25896	0.00717058	0.157511	0.453925	0.19195	0.322881	0.273079
	0.303183	0.220472	0.261022	0.132299	0.387215	0.192022	0.471783	0.144865	0.313845	0.220113	0.231568	0.160639	0.0993257	0.165885		0.188757	0.130161	0.325295	0.00556785	0.164761	0.467785	0.2019	0.264361	0.260685
	0.273793	0.287283	0.204063	0.148251	0.321236	0.16491	0.501507	0.16577	0.342895	0.196744	0.25846	0.159984	0.0748444	0.12111	0.177468	0.259975	0.177204	0.368251	0.0595956	0.190099	0.392654	0.306986	0.235778	0.369834
	0.306576	0.278174	0.133559	0.19698	0.324162	0.0993234	0.478265	0.166289	0.312212	0.17876	0.268409	0.156528	0.0910682	0.168148	0.18696	0.243592	0.111891	0.345617	0.110861	0.217369	0.268648	0.389565	0.243478	0.491344
	0.340032	0.185725	0.133029	0.22887	0.387938	0.0624583	0.439023	0.144597	0.26009	0.216224	0.276125	0.152774	0.139788	0.244035	0.190926	0.177343	0.108855	0.236667	0.14495	0.227971	0.198413	0.380703	0.247527	0.464165
	0.317605	0.12512	0.185969		0.456157	0.122624	0.382308	0.105425	0.295837	0.264086	0.277172	0.116172	0.0730925	0.33162	0.236872	0.184464	0.17695	0.127148	0.166671	0.239684	0.242128	0.378905	0.237397	0.320325
	0.282912	0.0916591	0.222574		0.463341	0.265326	0.355614	0.147826	0.383584	0.29451	0.300761	0.0950661	-0.0332591	0.380092	0.29355	0.268794	0.240733	0.104764	0.125903		0.356046	0.403182	0.155111	0.215137
	0.275015	0.0929626	0.219235		0.41774	0.319776	0.343729		0.3923		0.327664	0.114778	-0.147543	0.349189	0.363584	0.336305	0.296833	0.140863	0.0680119		0.38833	0.394903	0.101329	0.168835
	0.277183	0.160263					0.348293		0.339134			0.147891	-0.166716		0.41062	0.3408	0.317807	0.189208	0.0457519		0.33526	0.362915	0.156136	0.145459
		0.224583							0.269166			0.183137			0.363962	0.314094	0.270642					0.267923
		0.260176										0.19258			0.280377	0.273072	0.214985
		0.288657													0.226541		0.195379
		0.284571													0.247685
		0.2958
		0.186319
		0.213609
		0.203884
		0.182606													0.275672	0.254872	-0.0378257
		0.173073							0.301119			0.0182154			0.267555	0.284915	0.0268031
		0.187748							0.348709			0.0357771			0.213296	0.321068	0.066129
	0.234079	0.226351	0.228407				0.3877		0.311879		0.352088	0.0732577	0.0495275		0.143855	0.345267	0.174598	0.160415	0.17719		0.287451	0.380461	0.221158	0.115263
	0.29003	0.23182	0.175786		0.0497195	0.141544	0.331722		0.253152		0.323836	0.109451	0.164349	0.122499	0.127554	0.333303	0.236665	0.292231	0.24058		0.22999	0.224265	0.23659	0.108
	0.308609	0.171172	0.12808		0.0542876	0.202935	0.26525	0.279325	0.202842		0.301024	0.0861522	0.256482	0.141643	0.14118	0.333898	0.259661	0.316938	0.239832		0.202149	0.0741846	0.222931	0.129787
	0.270624	0.0962539	0.100479	0.191257	0.144304	0.236206	0.243911	0.332122	0.18135	0.292365	0.295944	0.0490961	0.374689	0.147061	0.199824	0.306186	0.27337	0.218347	0.191253	0.141236	0.186442	0.00691023	0.207656	0.167344
	0.233667	-0.00728861	0.117195	0.167763	0.283018	0.235641	0.220761	0.342701	0.196587	0.242604	0.290427	0.0707089	0.332704	0.148945	0.280065	0.237092	0.315339	0.0871213	0.147273	0.171929	0.212811	0.0559856	0.185368	0.203437
	0.288029	-0.0169919	0.123443	0.108112	0.363352	0.192918	0.185871	0.338793	0.239554	0.193652	0.262612	0.109545	0.128194	0.160359	0.278726	0.188696	0.331757	0.0272044	0.127696	0.218932	0.241321	0.245926	0.185398	0.2568
	0.326479	0.108607	0.146161	0.106703	0.329236	0.195972	0.150824	0.292153	0.281495	0.146427	0.240405	0.133799	0.0778618	0.188502	0.253905	0.218299	0.302707	0.103113	0.115294	0.251792	0.184827	0.401752	0.223474	0.299634
	0.293392	0.210394	0.172947	0.144107	0.231982	0.233997	0.124425	0.210541	0.264996	0.132021	0.20362	0.124716	0.175977	0.233944	0.246273	0.310456	0.244028	0.174176	0.123425	0.219069	0.112657	0.433565	0.241327	0.256571
	0.192576	0.292691	0.205805	0.159166	0.137886	0.244955	0.0911357	0.196717	0.230783	0.150393	0.146148	0.120491	0.192955	0.215104	0.214864	0.414284	0.187074	0.186723	0.153243	0.163784	0.0853238	0.421076	0.199765	0.165789
	0.0886633	0.297249	0.223318	0.139231	0.120753	0.216201	0.0377548	0.199538	0.211659	0.144006	0.103993	0.147541	0.145545	0.109862	0.203744	0.456622	0.173626	0.184303	0.136606	0.122069	0.0946858	0.345221	0.120049	0.130177
	0.0219428	0.190744	0.198955	0.100583	0.156432	0.162783	0.00808811	0.208067	0.160497	0.121678	0.0722475	0.20675	-0.0216711	0.0233849	0.20959	0.412519	0.191748	0.174409	0.102397	0.116328	0.160599	0.219427	0.0557088	0.171304
	0.0627354	0.0962694	0.137494	0.0343459	0.18521	0.113035	0.0165769	0.224832	0.124094	0.130841	0.101727	0.235161	-0.12506	-0.0373043	0.179651	0.343331	0.159534	0.206786	0.119319	0.152814	0.189319	0.112969	0.0274006	0.22222
	0.149804	0.0310979	0.0939532	0.0210665	0.19023	0.151756	0.0701709	0.229816	0.133043	0.164582	0.17573	0.193198	0.0541333	-0.0620897	0.166427	0.325072	0.114022	0.192996	0.130962	0.143673	0.166064	0.0335885	0.0409498	0.268719
	0.220776	0.0172105	0.104667	0.0694432	0.158599	0.21822	0.167383	0.241802	0.147375	0.16678	0.221952	0.160624	0.14241	-0.0207589	0.155633	0.297151	0.032793	0.111572	0.101347	0.10908	0.175149	0.0624159	0.0668849	0.220324
	0.261978	0.090573	0.127493	0.174693	0.136602	0.229245	0.193151	0.243314	0.187337	0.157437	0.210592	0.185558	0.158073	0.0171482	0.0960208	0.246411	-0.0611521	0.121056	0.0540131	0.109375	0.238966	0.169007	0.0758891	0.102352
	0.226599	0.169293	0.147163	0.309621	0.16753	0.21968	0.140594	0.245463	0.206346	0.110821	0.143106	0.25333	0.14854	0.038681	0.0521269	0.214002	-0.0354474	0.1692	-0.00408047	0.112375	0.300033	0.209299	0.0888043	0.0922011
	0.160354	0.245632	0.149042	0.319061	0.214866	0.169029	0.109628	0.235435	0.166098	0.0405688	0.0784951	0.25857	-0.0121296	0.0432383	0.0554266	0.174428	0.0696381	0.252906	-0.0481052	0.119628	0.34819	0.199073	0.111328	0.14693
	0.0801185	0.287728	0.114213	0.227831	0.257566	0.11549	0.123983	0.201355	0.12879	0.0541324	0.0707179	0.217962	-0.0268398	0.0252243	0.0841537	0.176846	0.120345	0.325121	-0.0433954	0.135173	0.313642	0.200692	0.128527	0.205778
	0.0294972	0.289254	0.0764916	0.119025	0.253014	0.163908	0.152752	0.20119	0.105778	0.122487	0.0655788	0.170009	0.0420306	0.0287659	0.15299	0.214247	0.132938	0.246967	-0.0167676	0.113271	0.215528	0.206511	0.111431	0.242049
	0.0953647	0.259654	0.0757187	0.111167	0.206643	0.247122	0.205838	0.224547	0.104528	0.157773	0.0801315	0.15867	-0.00524792	0.0494685	0.176733	0.184012	0.125797	0.143984	0.0108215	0.0816935	0.178211	0.249419	0.0774718	0.2089
	0.191814	0.191584	0.0852302	0.140658	0.192845	0.251387	0.168809	0.231909	0.129089	0.158664	0.0891241	0.160146	0.0177217	0.0635905	0.143134	0.0673397	0.112053	0.108005	0.0361797	0.0852244	0.211985	0.285513	0.0343435	0.144561
	0.213802	0.12881	0.114454	0.179336	0.205667	0.207864	0.079008	0.225019	0.172122	0.0874858	0.0376942	0.145863	0.0186596	0.127229	0.0854483	0.0284531	0.139644	0.0997982	0.086982	0.0937398	0.270437	0.234196	-0.00544091	0.0527925
	0.204326	0.0738562	0.153776	0.184275	0.195951	0.179435	0.0436073	0.202147	0.251931	-0.00235109	-0.00848808	0.138721	0.115561	0.154147	0.0222007	0.0593106	0.189465	0.176714	0.124961	0.0625565	0.311437	0.12217	-0.0150739	-0.0287627
	0.126032	0.0697505	0.16959	0.152464	0.181254	0.195811	0.0474448	0.165649	0.303663	0.0203694	-0.00277859	0.130793	0.266821	0.0959103	0.0155798	0.125023	0.200569	0.263612	0.100862	0.0236287	0.241974	0.0614115	-0.0105749	-0.0759424
	0.0486778	0.131385	0.156285	0.146476	0.179562	0.228309	0.0805323	0.160668	0.370754	0.0791981	0.0261603	0.157311	0.301701	0.0827399	0.0647371	0.223148	0.180327	0.177262	0.0538213	0.000708452	0.106753	0.0381129	-0.000922849	-0.090359
	0.0660447	0.173806	0.15362	0.150917	0.191316	0.235714	0.134448	0.175237	0.387392	0.104084	0.0735309	0.199215	0.303116	0.0921065	0.0996084	0.255793	0.186166	0.0411105	0.00217388	-0.00507488	0.0292869	0.0351591	0.013702	-0.0841922
	0.128678	0.193316	0.132714	0.180101	0.255775	0.220903	0.158463	0.178975	0.318085	0.0988125	0.134936	0.171493	0.323955	0.0484885	0.103774	0.236668	0.188237	0.0409472	-0.0340226	0.0179938	0.00756039	0.080576	0.0320652	-0.06409
	0.164921	0.188101	0.123432	0.174705	0.307315	0.196423	0.153058	0.213231	0.252885	0.0357641	0.17206	0.152363	0.171063	0.0511688	0.065079	0.210574	0.145966	0.10713	-0.0133603	0.0567421	0.0047539	0.184163	0.0509665	-0.0195131
	0.154661	0.137752	0.118988	0.18664	0.27118	0.218328	0.113457	0.214243	0.197261	-0.0374814	0.194257	0.166716	-0.0299732	0.0336602	0.0352935	0.164697	0.093989	0.22023	0.0208252	0.0523554	0.0193783	0.273341	0.0823314	0.00711611
	0.0796376	0.118029	0.117122	0.233023	0.198735	0.241912	0.0683064	0.211687	0.176999	0.0073023	0.201284	0.18369	-0.10723	-0.0259294	0.0525705	0.148629	0.085605	0.347121	0.0370776	0.0422671	0.00524228	0.3193	0.103993	0.00981013
	-0.0167692	0.14764	0.110638	0.312752	0.15369	0.200153	0.0723761	0.227986	0.197995	0.070402	0.186719	0.152379	-0.16541	-0.0135863	0.101484	0.120199	0.0814651	0.27985	0.0543361	0.0451184	-0.0201109	0.322458	0.0895735	0.0766145
	-0.0347655	0.189845	0.123588	0.342011	0.135477	0.103802	0.0742691	0.216122	0.192853	0.0842974	0.158185	0.0946796	-0.0160777	0.0435941	0.151955	0.0721566	0.0604429	0.136647	0.0932219	0.0110153	0.00410401	0.248116	0.0699768	0.201067
	0.025791	0.214931	0.114694	0.318185	0.200094	0.0391342	0.0390973	0.23052	0.13693	0.0971464	0.123376	0.0590084	0.159589	0.0823568	0.180073	-0.00723139	0.00404963	0.1046	0.121142	-0.0263677	0.0703139	0.177176	0.0716521	0.254137
	0.102083	0.211118	0.113936	0.240496	0.291963	0.0316488	0.0385378	0.242131	0.0855404	0.118837	0.0955464	0.0947985	0.127395	0.0990047	0.142751	-0.00884391	-0.0486029	0.157219	0.114598	-0.0385669	0.101376	0.122114	0.0785989	0.240203
	0.152907	0.167974	0.138654	0.176721	0.305117	0.0425908	0.0430811	0.228287	0.0241269	0.142857	0.099086	0.139486	0.0219534	0.107406	0.0690445	0.0561636	-0.0624177	0.232137	0.083905	-0.0330346	0.105154	0.0771642	0.082299	0.178444
	0.164913	0.0838808	0.126917	0.202735	0.245199	0.0795904	0.0527123	0.194775	0.0290854	0.187677	0.118472	0.129199	-0.0180903	0.162357	0.0360339	0.130036	-0.0204441	0.299877	0.0339328	0.000839995	0.0867973	0.0452007	0.0728762	0.0352575
	0.131149	0.0379053	0.0905356	0.262839	0.175278	0.0686296	0.118378	0.136045	0.12129	0.189577	0.136587	0.091565	-0.00678027	0.19564	0.0273726	0.187243	0.0312093	0.251199	-0.0113345	0.0278932	0.048878	0.0452592	0.0317254	-0.0455309
	0.129636	0.0472057	0.060245	0.245835	0.101093	0.0593379	0.140745	0.107346	0.20181	0.115562	0.129362	0.0785566	0.0231427	0.178477	0.0290593	0.204084	0.0523324	0.0957942	-0.0418637	0.00179548	0.0343476	0.0797108	-0.011527	-0.0184517
	0.175573	0.0715384	0.0621781	0.170265	0.0785768	0.0795809	0.0944946	0.114757	0.240667	0.056314	0.0917446	0.103243	0.0845259	0.157122	0.0576374	0.168574	0.0491953	-0.0287995	-0.0465518	-0.026821	0.057927	0.0311403	0.00749936	0.0284348
	0.204095	0.105861	0.106296	0.130509	0.0945042	0.0764104	0.103876	0.153294	0.251462	0.0527607	0.0797096	0.138205	0.135455	0.110795	0.0461046	0.100092	0.0730932	-0.0643168	-0.00079051	-0.00633849	0.0606055	-0.0792945	0.0569034	0.0616419
	0.174828	0.139302	0.135954	0.123786	0.113435	0.0706525	0.151714	0.173923	0.204913	0.060265	0.0987088	0.155164	0.0614779	0.0708491	0.0348751	0.0556622	0.120647	-0.0517566	0.0643112	0.0294288	0.0328822	-0.114973	0.0898627	0.0617393
	0.126611	0.129203	0.130901	0.185855	0.120316	0.102987	0.157222	0.166135	0.167265	0.0701778	0.104228	0.173209	-0.0793029	0.0674065	0.0520823	0.0404131	0.113777	0.00364609	0.124441	0.0693409	0.0277905	-0.133264	0.0733088	0.0541491
	0.0796287	0.0911929	0.0795241	0.226253	0.111243	0.151668	0.144461	0.163909	0.173537	0.0580978	0.101301	0.183755	-0.0792538	0.0811551	0.0632231	0.0457271	0.0454988	0.047917	0.148853	0.0944133	0.0548396	-0.0878901	0.0210952	0.0722186
	0.0621074	0.0904409	0.018151	0.173491	0.0962794	0.158108	0.139974	0.177161	0.142567	0.0168888	0.0980585	0.174667	-0.0222046	0.0846897	0.0829416	0.0607969	-0.0204454	0.040914	0.108547	0.0655603	0.07582	-0.031324	-0.0346158	0.064906
	0.0580771	0.110196	0.00291895	0.119455	0.0974274	0.138046	0.122061	0.178787	0.101203	-0.00185172	0.0830759	0.12423	0.0239791	0.0850989	0.0866044	0.036818	-0.0529504	0.00593103	0.0599551	0.0264985	0.0852432	0.00361379	-0.055184	0.0379517
	0.0534051	0.142382	0.0191744	0.117189	0.132689	0.0874318	0.146093	0.206969	0.0967103	0.020138	0.105586	0.0731461	0.145108	0.0590547	0.0752954	-0.00142638	-0.021293	-0.0348049	0.0459489	0.0256457	0.0679746	0.0830475	-0.0405785	0.01906
	0.0609373	0.15515	0.0512001	0.172911	0.158688	0.0929556	0.177294	0.197739	0.0505214	0.0335229	0.142938	0.0731866	0.216859	0.0313586	0.0416761	-0.00196748	0.0501379	-0.0679659	0.0670879	0.0264633	0.0247882	0.17967	-0.0228427	0.035972
	0.106726		0.0888371	0.231705	0.153582	0.176018	0.135725	0.161266	-0.00706494	0.0418027	0.127669	0.102475	0.162777	0.0687295	0.0146861	0.0273199	0.112341	-0.0766313	0.098517	-0.000384273	0.0124885	0.196273	-0.0155986	0.0902199
	0.171517		0.103212	0.224814	0.163919	0.242408	0.0519093	0.168583	0.0127928	0.0822335	0.0904944	0.11802	0.140293	0.0871846	0.0310398	0.0335921	0.121569	-0.0444039	0.122085	-0.0258508	0.0547215	0.150285	0.00413518	0.114216
	0.187619		0.112391	0.192725	0.183995	0.267548	0.0130189	0.20492	0.0917224	0.111271	0.0507983	0.100213	0.135418	0.0850203	0.0493731	0.0268527	0.106197	-0.0114409	0.0830644	-0.0353986	0.0736485	0.152216	0.00929914	0.0504728
	0.145028		0.124943	0.16173	0.190285	0.24426	0.0358018	0.220601	0.186443	0.1395	0.0294187	0.0848005	0.166008	0.0932583				0.0152489	0.0144708	-0.0285768	0.0584888	0.155051	-0.000552121	-0.0640357
	0.14134		0.121115	0.150099	0.179743	0.203084	0.0832272	0.239469		0.17376	0.0495882		0.179733	0.129327				0.0346004	-0.0233527	0.0120278	0.0488667	0.173817	0.00714027	-0.109746
	0.155668		0.121446	0.137727	0.133328	0.167271	0.0988995	0.239313		0.154991	0.0751961		0.158071	0.193981				0.0408635	-0.0164474	0.0513193	0.0618728	0.165656	0.0158283	-0.0392336
				0.117689	0.033921	0.123017		0.204523		0.125153				0.257727						0.0417416
				0.0908375				0.19275		0.106579										0.025418
				0.0911683						0.10096										0.00534834
