# Supplementary material for: Improved MRI methods to quantify retinal and choroidal blood flow applied to a model of glaucoma
Source: Front Ophthalmol (Lausanne). 2024 May 13;4:1385495. doi: 10.3389/fopht.2024.1385495 (PMC11182105; doi:10.3389/fopht.2024.1385495)
Supplement: Supplementary Table 4 — Retinal and choroidal blood flow values averaged over about 2 mm lengths of the retina for individual animals. Peak values (mL/mL/min) and integrated values (µL/mm2/min) are given. *indicates data which were discarded from statistical analysis as described in the methods. [file Table_4.csv]

Subject	Group	Eye	Retinal BF peak (ml/ml/min)	Choroidal BF peak (ml/ml/min)	Retinal BF integrated (ul/mm^2/min)	Choroidal BF integrated (ul/mm^2/min)
101	DBA/2J	L	1.429933796	5.42095094	0.125912959	0.721910358
*103	DBA/2J	L	1.680330857	7.33369892	0.192702725	0.864736023
104	DBA/2J	L	1.386041597	4.095723834	0.164949853	0.453820215
105	DBA/2J	L	1.673989263	6.519741118	0.201715195	0.794113537
106	DBA/2J	L	1.010353462	6.251200961	0.127184096	0.678213932
107	DBA/2J	L	1.140470034	5.51442017	0.198515347	0.665950371
108	DBA/2J	L	1.029153073	4.937475728	0.129708059	0.526167079
109	DBA/2J	L	1.067690952	4.078404925	0.076066023	0.487085166
110	DBA/2J	L	1.430066001	7.037426579	0.166400209	0.843938166
111	DBA/2J	L	0.901680609	5.965372849	0.118296975	0.657594973
112	DBA/2J	L	1.078478914	6.978727374	0.115920889	0.850694688
113	DBA/2J	L	1.610526396	6.917119649	0.16686509	0.838946681
1	C57BL/6J	L	1.767983048	9.191449447	0.232042205	1.046311983
2	C57BL/6J	L	1.43125585	8.807921531	0.213928367	1.111484479
3	C57BL/6J	L	1.486121098	7.249351864	0.176571456	0.922358298
4	C57BL/6J	L	1.785169753	6.672010805	0.236062214	0.907767113
5	C57BL/6J	L	1.669357807	8.059374457	0.283022745	0.924295232
6	C57BL/6J	L	1.484931249	7.191974712	0.193152768	0.874646623
7	C57BL/6J	L	1.366871812	6.107493673	0.212372885	0.815154325
8	C57BL/6J	L	1.605370385	7.171747284	0.195503909	0.792594933
9	C57BL/6J	L	1.313434382	8.349036526	0.168344982	0.986251777
10	C57BL/6J	L	1.52472508	7.611991324	0.208993575	0.882737595
11	C57BL/6J	L	1.52617934	6.412491571	0.196252114	0.822649672
12	C57BL/6J	L	1.345057918	8.564927973	0.175531808	1.102050378
*101	DBA/2J	R	1.534533409	5.992871469	0.14545044	0.647085141
103	DBA/2J	R	1.237875781	4.341052309	0.127998671	0.546944251
104	DBA/2J	R	1.467551409	4.099890208	0.164264169	0.490884162
105	DBA/2J	R	1.238590872	6.954660708	0.173526892	0.748455871
106	DBA/2J	R	1.019794225	4.310789357	0.119723427	0.568351479
107	DBA/2J	R	1.572328474	7.549463208	0.169645705	0.783133274
108	DBA/2J	R	0.773442338	4.478549043	0.074025331	0.436054699
109	DBA/2J	R	1.184074977	7.079647694	0.113234566	0.763836476
110	DBA/2J	R	1.998699839	6.31379326	0.211179577	0.687079234
111	DBA/2J	R	1.313896316	6.174718184	0.179476394	0.70115699
112	DBA/2J	R	1.352821197	7.424241839	0.138012846	0.784935521
113	DBA/2J	R	1.020628137	4.832926152	0.090375229	0.49799802
1	C57BL/6J	R	1.837162928	9.082920602	0.225651107	0.972932538
2	C57BL/6J	R	1.461481563	7.961092128	0.171462661	0.972997837
3	C57BL/6J	R	1.568562418	7.228675919	0.158636684	0.813539494
4	C57BL/6J	R	1.306579406	8.163330373	0.17499178	0.875323055
5	C57BL/6J	R	1.81792914	8.794548296	0.206282676	0.917040925
6	C57BL/6J	R	1.949741108	7.672398043	0.211180289	0.807285815
7	C57BL/6J	R	1.928220787	9.241901975	0.22729257	1.020965183
8	C57BL/6J	R	1.484633165	7.076419646	0.180533817	0.785990666
9	C57BL/6J	R	1.660292787	7.78403471	0.204424317	0.882273137
10	C57BL/6J	R	1.589141225	7.990226288	0.137792247	0.748819074
11	C57BL/6J	R	1.668362907	8.728642312	0.194912778	0.989553379
12	C57BL/6J	R	1.558474767	7.643749116	0.16592557	0.830863574
